# Supplementary material for: Behavioural and demographic correlates of undiagnosed HIV infection in a MSM sample recruited in 13 European cities
Source: BMC Infect Dis. 2018 Aug 6;18:368. doi: 10.1186/s12879-018-3249-8 (PMC6080551; doi:10.1186/s12879-018-3249-8)
Supplement: Supplementary file 2 — Sialon II dataset used for the analysis presented in this manuscript. (CSV 11362 kb) [file 12879_2018_3249_MOESM2_ESM.csv]

RDS_CODE	HIV	q1	q1b	q2	q2b	q3	q3b	q4	q5	q6a	q6b	q6c	q6d	q7	q8a	q8b	q8c	q9	q10	q11a	q11b	q11c	q11d	q12	q13a	q13b	q13c	q13d	q13e	q13f	q13g	q13h	q13i	q14	q15	q16	q17	q18	q19a	q19b	q19c	q19a_P	q19b_BP	q19ca	q19cb	q19cc	q19cd	q19d	q19e
	NotReactive	69	1969	2	France	1	Belgium	In the study city	university education (below degree level)	0	3	3	0	Few	Negative	Neither neg nor pos	Positive	yes	yes	yes	no	yes	yes	yes	Yes	No	No	No	No	No	No	No	No	yes	yes	1	0	0	0	0	1
	NotReactive	84	1984	1	Belgium	1	Belgium	Within 100 km of the study city	post high school education (vocational school or college)	0	40	30	24	All or almost all	Negative	Negative	Positive	yes	yes	yes	no	yes	no	yes	No	I do not know	I do not know	I do not know	I do not know	I do not know	I do not know	No	I do not know	yes	yes	30	10	5
	NotReactive	62	1962	2	Portugal	1	Belgium	In the study city	I prefer not to answer			10	5	All or almost all		Very positive	Very positive	yes	no	jump	jump	jump	jump	no	.j	.j	.j	.j	.j	.j	.j	.j	.j	yes	yes	1	0	1	1
	NotReactive	60	1960	2	Finland	1	Belgium	In the study city	university degree (Bachelor, Masters, PhD)		5	3	1	More than half	Positive	Neither neg nor pos	Very positive	yes	yes	no	no	yes	yes	no	.j	.j	.j	.j	.j	.j	.j	.j	.j	no	jump	1	1	0	0	0	0
	NotReactive	84	1984	1	Belgium	1	Belgium	In the study city	post high school education (vocational school or college)	1	5	5	0	All or almost all	Very positive	Positive	Very positive	yes	yes	yes	no	yes	yes	yes	No	No	No	No	No	No	No	No	No	yes	yes	0	0	0	0	0	0
	NotReactive	90	1990	1	Belgium	1	Belgium	In the study city	high school or similar		4	4	1	All or almost all	Very positive	Very positive	Very positive	yes	no	jump	jump	jump	jump	no	.j	.j	.j	.j	.j	.j	.j	.j	.j	no	jump	2	.i	.i
	NotReactive	80	1980	1	Belgium	1	Belgium	In the study city	university education (below degree level)	10	30	5	6	All or almost all	Neither neg nor pos	Positive	Positive	yes	yes	no	yes	yes	no	no	.j	.j	.j	.j	.j	.j	.j	.j	.j	no	jump	15	10	2
	NotReactive	82	1982	2	Romania	1	Belgium	In the study city	university degree (Bachelor, Masters, PhD)	4		4		All or almost all	Neither neg nor pos	Positive	Very positive	yes	yes	no	no	yes	no	yes	No	No	No	No	No	No	No	No	No	yes	yes	2	2	0	0	0	0
	NotReactive	71	1971	1	Belgium	1	Belgium	Within 100 km of the study city	university education (below degree level)	5	2	5	3	All or almost all	Very positive	Very positive	Very positive	yes	yes	no	no	yes	yes	yes	No	No	No	No	No	No	No	No	No	yes	yes	3	3	0	0	0	0
	NotReactive	73	1973	1	Belgium	1	Belgium								Positive	Positive	Positive	no	yes	no	no	yes	no	yes	No	No	No	No	No	No	No	No	No	yes	yes	24	10	2	0	0	2
	NotReactive	87	1987	1	Belgium	1	Belgium	Within 100 km of the study city	university education (below degree level)	3	3	3	0	Few	Positive	Negative	Positive	no	yes	no	no	yes	no	no	.j	.j	.j	.j	.j	.j	.j	.j	.j	no	jump	1	0	0	0	0	0
	NotReactive	90	1990	1	Belgium	1	Belgium	Within 100 km of the study city	high school or similar	12	0	0	0	All or almost all	Neither neg nor pos	Very positive	Very positive	yes	yes	yes	no	yes	no	yes	No	No	No	No	No	No	No	No	No	yes	yes	3	0	0	0	0	0
	NotReactive	94	1994	2	Spain	1	Belgium	Within 100 km of the study city	secondary school	1				Few	Very positive	Negative	Very positive	yes	no	jump	jump	jump	jump	no	.j	.j	.j	.j	.j	.j	.j	.j	.j	no	jump	0	0	0
	NotReactive	47	1947	2	Netherlands	2	Netherlands	I am a tourist/visitor from another country	university degree (Bachelor, Masters, PhD)	10				All or almost all	Positive	Negative	Very positive	yes	yes			yes		yes	No	No	No	No	No	No	No	No	No	yes	yes	50	25	0
	NotReactive	70	1970	2	Switzerland	2	Switzerland	I am a tourist/visitor from another country	university education (below degree level)	3	1	1	1	I prefer not to answer	Neither neg nor pos		Positive	yes	no	jump	jump	jump	jump	no	.j	.j	.j	.j	.j	.j	.j	.j	.j	no	jump	5	5	.i
	Reactive	83	1983	1	Belgium	1	Belgium	In the study city	post high school education (vocational school or college)	100	100	100	100	More than half	Neither neg nor pos	Very positive	Very negative	no	yes	yes	yes			yes	Yes						Yes
	NotReactive	88	1988	2	UK	2	UK	I am a tourist/visitor from another country	university degree (Bachelor, Masters, PhD)	12	3	12		More than half	Very positive	Positive	Very positive	yes	yes					yes	No	Yes	No	No	No	No	No	Yes	No	yes	yes	2	2	2	0	0	2
	NotReactive	81	1981	1	Belgium	1	Belgium	Within 100 km of the study city	high school or similar		6			All or almost all	Positive	Negative	Very positive	yes	yes		yes			yes	No	No	No	No	No	No	No	No	No	yes	yes	0	0	0	0	0	0
	Reactive	78	1978	1	Belgium	1	Belgium	In the study city	university education (below degree level)				2	Few	Negative	Negative	Neither neg nor pos	yes	no	jump	jump	jump	jump	yes	No	No	No	No	No	No	No	No	No	yes	yes	8	4	0
	NotReactive	67	1967	2	UK	1	Belgium	In the study city	university degree (Bachelor, Masters, PhD)	5	40	0	0	All or almost all	Positive	Neither neg nor pos	Positive	yes	yes	no	no	yes	no	yes	No	No	No	No	No	No	Yes	No	No	yes	yes	10	5	0
	Reactive	71	1971	2	Greece	1	Belgium	Within 100 km of the study city	high school or similar	10	10	10	10	All or almost all	Very positive	Very positive	Very positive	yes	yes			yes		yes	No	No	No	No	No	No	No	No	No	yes	yes	3	3	0
	Reactive	73	1973	2	France	2	France	I am a tourist/visitor from another country	university education (below degree level)	3	53	40	0	All or almost all	Negative	Very positive	Very positive	yes	yes			yes	yes	yes	No	No	No	No	Yes	No	No	No	No	yes	yes	20	20	20	15	3	2
	NotReactive	72	1972	1	Belgium	1	Belgium	In the study city	university education (below degree level)	0	5	10	0	All or almost all	Negative	Negative	Positive	yes	no	jump	jump	jump	jump	yes	No	No	No	No	No	No	No	No	No	yes	yes	0	0	0	0
	NotReactive	57	1957	1	Belgium	1	Belgium	Within 100 km of the study city	university degree (Bachelor, Masters, PhD)				1	More than half	Neither neg nor pos	Neither neg nor pos	Positive	yes	yes			yes		no	.j	.j	.j	.j	.j	.j	.j	.j	.j	no	jump	30	0	0	0
	NotReactive	80	1980	1	Belgium	1	Belgium	Within 100 km of the study city	university education (below degree level)	15	10	12	2	All or almost all	Very positive	Very positive	Very positive	yes	no	jump	jump	jump	jump	no	.j	.j	.j	.j	.j	.j	.j	.j	.j	no	jump	0	0	0
	Reactive	68	1968	2	Luxembourg	1	Belgium	In the study city	university degree (Bachelor, Masters, PhD)	0	20	20	0	All or almost all	Neither neg nor pos	Positive	Positive	yes	yes	no	yes	yes	no	yes	No	No	No	No	No	No	No	No	No	yes	yes	.p			0	0	0
	Reactive	88	1988	1	Belgium	1	Belgium	In the study city	university degree (Bachelor, Masters, PhD)	4	2	63	3	All or almost all	Neither neg nor pos	Negative	Positive	yes	yes	yes	yes	no	yes	yes	No	No	I do not know	No	No	No	No	No	No	no	jump	0	0	0
	NotReactive	84	1984	1	Belgium	1	Belgium	In the study city	university degree (Bachelor, Masters, PhD)	10	50	50	0	All or almost all	Positive	Positive	Positive	yes	yes	yes	no	no	no	yes	No	No	No	No	No	No	No	No	No	yes	yes	8	0	0	0	0	0
	NotReactive	86	1986	1	Belgium	1	Belgium	In the study city	university degree (Bachelor, Masters, PhD)	4	10	10	0	All or almost all	Negative	Positive	Very positive	yes	yes	no	no	yes	yes	yes	No	No	No	No	No	No	No	No	No	yes	yes	5	5	1	0	0	1
	NotReactive	72	1972	2	France	1	Belgium	In the study city	university degree (Bachelor, Masters, PhD)	6	30	20	2	All or almost all	Positive	Neither neg nor pos	Very positive	yes	no	jump	jump	jump	jump	no	.j	.j	.j	.j	.j	.j	.j	.j	.j	no	jump	3	0	0
	NotReactive	88	1988	1	Belgium	1	Belgium	Within 100 km of the study city	post high school education (vocational school or college)	3	10	50	0	More than half	Negative	Neither neg nor pos	Positive	yes	yes	no	yes	no	yes	no	.j	.j	.j	.j	.j	.j	.j	.j	.j	no	jump	2	0	0	0	0	0
	NotReactive	91	1991	2	Australia	1	Belgium	Within 100 km of the study city	university degree (Bachelor, Masters, PhD)	16	16	16	0	Less than half	Positive	Very positive	Very positive	yes	no	jump	jump	jump	jump	yes	No	No	No	No	No	No	No	No	No	yes	yes	2	2	2	0	0	0
	NotReactive	82	1982	2	France	1	Belgium	In the study city	university degree (Bachelor, Masters, PhD)	12	12	12	0	All or almost all	Positive	Positive	Very positive	yes	no	jump	jump	jump	jump	no	.j	.j	.j	.j	.j	.j	.j	.j	.j	no	jump	0	0	0	0	0	0
	NotReactive	68	1968	1	Belgium	1	Belgium	Within 100 km of the study city	post high school education (vocational school or college)	2	3	0	1	All or almost all	Very positive	Very positive	Very positive	yes	yes			yes		yes	No	No	No	No	No	No	No	No	No	yes	yes	3	2	.i
	NotReactive	74	1974	1	Belgium	1	Belgium	Within 100 km of the study city	post high school education (vocational school or college)	0	10	10	1	Less than half	Negative	Neither neg nor pos	Positive	yes	no	jump	jump	jump	jump	yes	No	No	No	No	No	No	No	No	No	yes	yes	1	1	1	0	0	1
	NotReactive	79	1979	1	Belgium	1	Belgium	Within 100 km of the study city	university degree (Bachelor, Masters, PhD)	4			3	All or almost all	Positive	Very positive	Very positive	yes	yes	no	yes	yes	yes	yes	No	No	No	No	No	No	No	No	No	yes	yes	2	0	0	0	0	0
	NotReactive	64	1964	1	Belgium	1	Belgium	In the study city	university education (below degree level)	0	0	0	2	Less than half	Negative	Neither neg nor pos	Positive	yes	no	jump	jump	jump	jump	no	.j	.j	.j	.j	.j	.j	.j	.j	.j	no	jump	4	2	0
	NotReactive	87	1987	2	France	1	Belgium	In the study city	university degree (Bachelor, Masters, PhD)	6	15	8	0	All or almost all	Very positive	Positive	Very positive	yes	yes	no	no	yes	no	yes	No	No	No	No	No	No	No	No	No	yes	yes	6	2	0	0	0	0
	NotReactive	95	1995	1	Belgium	1	Belgium	In the study city	post high school education (vocational school or college)					Few	Very positive	Very positive	Very positive	yes	yes	yes	yes	yes	yes	yes	No	No	No	No	No	No	No	No	Yes	yes	yes	20	10	0	0
	NotReactive	83	1983	1	Belgium	1	Belgium	In the study city	post high school education (vocational school or college)	0	30	20	0	All or almost all	Very positive	Very negative	Very positive	yes	yes	no	no	yes	no	no	.j	.j	.j	.j	.j	.j	.j	.j	.j	no	jump	1	1	0	0	0	0
	NotReactive	75	1975	1	Belgium	1	Belgium	In the study city	university degree (Bachelor, Masters, PhD)	1	5	0	0	More than half	Neither neg nor pos	Neither neg nor pos	Very positive	yes	yes	no	no	yes		yes	No	No	No	No	No	No	No	No	No	yes	yes	4	2	0	0	0	0
	NotReactive	58	1958	2	United States of America	2	Netherlands	In the study city	university degree (Bachelor, Masters, PhD)	4	2	6		All or almost all	Positive	Very positive	Very positive	yes	yes	no	no	yes	no	no	.j	.j	.j	.j	.j	.j	.j	.j	.j	no	jump	5	0	0	0	0	0
	NotReactive	76	1976	1	Belgium	1	Belgium	In the study city	high school or similar		25	3		All or almost all	Very positive	Very positive	Very positive	yes	no	jump	jump	jump	jump	no	.j	.j	.j	.j	.j	.j	.j	.j	.j	no	jump	30	0	0
	Reactive	69	1969	2	UK	1	Belgium	In the study city	university degree (Bachelor, Masters, PhD)	0	2	0	0	All or almost all	Positive	Neither neg nor pos	Positive	yes	no	jump	jump	jump	jump	yes	Yes	No	No	No	No	No	No	No	No	no	jump	20	20	15	17		3
	NotReactive	95	1995	1	Belgium	1	Belgium	In the study city		3				All or almost all	Positive	Positive	Very positive	yes	no	jump	jump	jump	jump	no	.j	.j	.j	.j	.j	.j	.j	.j	.j	no	jump	1	1	1	0	0	0
	NotReactive	84	1984	1	Belgium	1	Belgium	Within 100 km of the study city	university education (below degree level)	2	1	1	1	Few	Very negative	Positive	Very positive	yes	yes			no		yes	No	No	No	No	No	No	No	No	No	yes	yes	5	0	0	0	0	0
	NotReactive	78	1978	2	France	2	France	I am a tourist/visitor from another country	university degree (Bachelor, Masters, PhD)	0	0	0	2	All or almost all	Neither neg nor pos	Positive	Very positive	yes	yes	no	no	no	yes	yes	No	No	No	No	No	No	No	No	No	yes	yes	2	2	0	0	0	0
	NotReactive	55	1955	2	France	2	Switzerland	I am a tourist/visitor from another country	university degree (Bachelor, Masters, PhD)	1	20	10	0	All or almost all	Neither neg nor pos	Positive	Very positive	yes	no	jump	jump	jump	jump	no	.j	.j	.j	.j	.j	.j	.j	.j	.j	no	jump	0	0	0
	NotReactive	78	1978	1	Belgium	1	Belgium	In the study city	university degree (Bachelor, Masters, PhD)	2	2	4	2	None	Negative	Neither neg nor pos	Positive	yes	no	jump	jump	jump	jump	no	.j	.j	.j	.j	.j	.j	.j	.j	.j	no	jump	0	0	0	0	0	0
	NotReactive	86	1986	2	Thailand	1	Belgium	In the study city	university education (below degree level)	20	20	20	0	More than half	Neither neg nor pos	Neither neg nor pos	Neither neg nor pos	yes	no	jump	jump	jump	jump	yes	No	No	No	No	No	No	No	No	No	yes	yes	0	0	0			0
	NotReactive	83	1983	1	Belgium	1	Belgium	In the study city	university education (below degree level)	24	3	10	1	All or almost all	Neither neg nor pos	Neither neg nor pos	Very positive	yes	yes	no	yes	yes	no	yes	No	Yes	No	No	No	No	Yes	No	No	yes	yes	10	5	2	1	0	1
	NotReactive	81	1981	1	Belgium	1	Belgium	tourist/visitor/commuter from this country	university education (below degree level)		100			All or almost all	Negative	Positive	Positive	yes	yes	no	no	yes	no	no	.j	.j	.j	.j	.j	.j	.j	.j	.j	no	jump	2	2	1	0	0	2
	NotReactive	89	1989	2	France	1	Belgium	In the study city	university education (below degree level)	5		10	3	All or almost all	Positive	Very positive	Very positive	yes	no	jump	jump	jump	jump	yes	No	No	No	No	No	No	No	No	No	yes	yes	32	32	8			8
	NotReactive	74	1974	1	Belgium	1	Belgium	In the study city	university degree (Bachelor, Masters, PhD)	3	15	15	0	Few	Negative	Negative	Negative	yes	no	jump	jump	jump	jump	no	.j	.j	.j	.j	.j	.j	.j	.j	.j	no	jump	5	2	1	0	0	1
	NotReactive	92	1992	1	Belgium	1	Belgium	In the study city	I prefer not to answer	0	3	0	0	All or almost all	Neither neg nor pos	Negative	Positive	prefer not to answer set to missing	yes	yes				no	.j	.j	.j	.j	.j	.j	.j	.j	.j	no	jump	0	0	0
	Reactive	88	1988	2	France	1	Belgium	In the study city	university education (below degree level)	5	25	25	1	All or almost all	Positive	Positive	Positive	yes	no	jump	jump	jump	jump	yes	No	No	No	No	No	No	No	No	No	yes	yes	50	50	20
	NotReactive	84	1984	1	Belgium	1	Belgium	In the study city	I prefer not to answer	0		20	5	All or almost all	Negative	Very negative	Negative	yes	yes	no	yes	yes	yes	no	.j	.j	.j	.j	.j	.j	.j	.j	.j	no	jump	0	0	0	0	0	0
	NotReactive	88	1988	1	Belgium	1	Belgium	Within 100 km of the study city	university education (below degree level)	10		5		All or almost all	Positive	Negative	Very positive	yes	no	jump	jump	jump	jump	yes	No	No	No	No	No	No	No	No	No	no	jump	2	2	0
	NotReactive	89	1989	1	Belgium	1	Belgium	Within 100 km of the study city	high school or similar	0	1	4	1	All or almost all	Neither neg nor pos	Negative	Very positive	yes	yes				yes	yes	No	No	No	No	No	No	No	No	No	yes	yes	0	0	0
	NotReactive	89	1989	1	Belgium	1	Belgium	In the study city	university degree (Bachelor, Masters, PhD)		45	45		All or almost all	Neither neg nor pos	Very negative	Positive	yes	no	jump	jump	jump	jump	yes	No	No	No	No	No	No	No	No	No	yes	yes	0	0	0	0	0	0
	NotReactive	73	1973	1	Belgium	1	Belgium	In the study city	university education (below degree level)	0	20	20	0	All or almost all	Positive	Very positive	Very positive	yes	no	jump	jump	jump	jump	no	.j	.j	.j	.j	.j	.j	.j	.j	.j	no	jump	1	0	0	0	0	0
	NotReactive	47	1947	1	Belgium	1	Belgium	In the study city	university degree (Bachelor, Masters, PhD)	0	10	10	0	All or almost all	Positive	Neither neg nor pos	Neither neg nor pos	yes	yes	no	no	no	yes	yes	No	No	No	No	No	No	No	No	No	yes	yes	0	0	0	0	0	1
	Reactive	66	1966	1	Belgium	1	Belgium	In the study city	university degree (Bachelor, Masters, PhD)	0	20	20	10	All or almost all	Positive	Positive	Positive	yes	yes		yes	yes		yes	No	No	No	No	No	No	No	No	No	yes	yes	10	8	0
	NotReactive	90	1990	2	UK	1	Belgium	In the study city	I prefer not to answer		10	10	10	None	Negative	Negative	Positive	yes	prefer not to answer set to missing	jump	jump	jump	jump	yes	No									yes	yes	1	0	1	0	0	1
	NotReactive	72	1972	1	Belgium	1	Belgium	Within 100 km of the study city	university degree (Bachelor, Masters, PhD)	0	4	4	0	All or almost all	Very positive	Very positive	Very positive	yes	yes	no	no	yes	yes	yes	No	No	No	No	No	No	No	No	No	yes	yes	1	1	1	0	0	0
	NotReactive	91	1991	2	United States of America	2	United States of America	I am a tourist/visitor from another country	university degree (Bachelor, Masters, PhD)	0	0	2	0	Few	Negative	Very positive	Neither neg nor pos	no	no	jump	jump	jump	jump	no	.j	.j	.j	.j	.j	.j	.j	.j	.j	no	jump	6	1	0	0	0	4
	NotReactive	79	1979	1	Belgium	1	Belgium	Within 100 km of the study city	university degree (Bachelor, Masters, PhD)	10	10	1	0	More than half	Neither neg nor pos	Positive	Positive	yes	yes	no	no	yes	yes	yes	No	No	No	No	No	No	No	No	No	yes	yes	15	3	1	0	0	1
	NotReactive	81	1981	2	Italy	1	Belgium	In the study city	university degree (Bachelor, Masters, PhD)	6	6	5	0	All or almost all	Neither neg nor pos	Positive	Positive	yes	no	jump	jump	jump	jump	yes	No	No	No	No	No	No	No	No	No	yes	yes	6	5	0
	NotReactive	83	1983	2	Poland	1	Belgium	In the study city	I prefer not to answer	3		3	3	All or almost all	Neither neg nor pos	Positive	Very positive	yes	no	jump	jump	jump	jump	yes	No	No	No	No	No	No	No	No	No	yes	yes	10	3	0	0	0	0
	NotReactive	57	1957	1	Belgium	1	Belgium	In the study city	I prefer not to answer		3	3		All or almost all	Very positive	Very positive	Very positive	yes	yes		yes			yes	No	No	No	No	No	No	No	No	No	yes	yes	1	1	0	0	0	1
	NotReactive	88	1988	2	Malaysia	2	UK	I am a tourist/visitor from another country	university degree (Bachelor, Masters, PhD)	1	5	5	0	Less than half	Positive	Neither neg nor pos	Very positive	yes	yes	no	no	yes	no	no	.j	.j	.j	.j	.j	.j	.j	.j	.j	no	jump	0	0	0	0	0	0
	NotReactive	89	1989	1	Belgium	1	Belgium	In the study city	university degree (Bachelor, Masters, PhD)	1	1	1	0	Less than half	Neither neg nor pos	Negative	Positive	yes	no	jump	jump	jump	jump	yes	No	No	No	No	No	No	No	No	No	yes	yes	2	1	0	0	0	0
	NotReactive	89	1989	1	Belgium	1	Belgium	In the study city	university education (below degree level)	5	3	1		Few	Neither neg nor pos	Negative	Positive	yes	yes	yes	no	yes	yes	yes	No	No	No	No	No	No	No	No	No	yes	yes	10	10	0
	NotReactive	84	1984	1	Belgium	1	Belgium	In the study city	university degree (Bachelor, Masters, PhD)	6	24	24	0	All or almost all	Positive	Positive	Positive	yes	yes	no	yes	yes		no	.j	.j	.j	.j	.j	.j	.j	.j	.j	no	jump	10	3	0		10
	NotReactive	71	1971	1	Belgium	1	Belgium	Within 100 km of the study city	university education (below degree level)	10	50	50	50	More than half	Positive	Neither neg nor pos	Positive	yes	yes			yes		no	.j	.j	.j	.j	.j	.j	.j	.j	.j	no	jump	50	50	0		0
	NotReactive	74	1974	1	Belgium	1	Belgium	In the study city	university education (below degree level)	2	20	50	0	All or almost all	Very positive	Very positive	Very positive	yes	yes	no	yes	yes	no	no	.j	.j	.j	.j	.j	.j	.j	.j	.j	no	jump	0	0	0
	NotReactive	81	1981	2	UK	2	UK	I am a tourist/visitor from another country	post high school education (vocational school or college)	15	0	15	0	Less than half	Very positive	Very positive	Very positive	yes	yes			yes		yes		Yes								yes	yes	1	1	1	0	0	1
	NotReactive	66	1966	2	France	2	France	I am a tourist/visitor from another country	university degree (Bachelor, Masters, PhD)		2		1	All or almost all	Positive	Positive	Positive	yes	no	jump	jump	jump	jump	yes	No	No	No	No	No	No	No	No	No	yes	yes	5	0	0
	NotReactive	85	1985	2	France	1	Belgium	In the study city	university education (below degree level)	4	2	60	1	All or almost all	Positive	Positive	Very positive	yes	yes	no	no	yes	yes	yes	No	No	No	No	No	No	No	No	No		yes	3	2	0	0	0	3
	Reactive	82	1982	1	Belgium	1	Belgium	In the study city	university degree (Bachelor, Masters, PhD)	2	15	20	0	All or almost all	Positive	Very positive	Very positive	yes	yes	no	yes	yes	no	yes	No	No	No	No	No	No	No	No	No		yes	15	10	2	0	0	2
	NotReactive	73	1973	1	Belgium	1	Belgium	Within 100 km of the study city	university education (below degree level)	0	0	0	2	All or almost all	Very positive	Very positive	Very positive	yes	no	jump	jump	jump	jump	yes	No	No	No	No	No	No	No	No	No	yes	yes	0	0	0
	NotReactive	84	1984	1	Belgium	1	Belgium	In the study city	university degree (Bachelor, Masters, PhD)	3	7	3	0	All or almost all	Neither neg nor pos	Negative	Very positive	yes	yes		yes			no	.j	.j	.j	.j	.j	.j	.j	.j	.j	no	jump	3	0	0
	NotReactive	66	1966	1	Belgium	1	Belgium	In the study city	university degree (Bachelor, Masters, PhD)			10		Few	Neither neg nor pos	Neither neg nor pos	Neither neg nor pos	yes	yes		yes	yes		no	.j	.j	.j	.j	.j	.j	.j	.j	.j	no	jump	0	0	0
	NotReactive	84	1984	1	Belgium	1	Belgium	Within 100 km of the study city	university degree (Bachelor, Masters, PhD)	10	0	10	0	All or almost all	Neither neg nor pos	Neither neg nor pos	Neither neg nor pos	yes	no	jump	jump	jump	jump	yes	No	No	No	No	No	No	No	No	No	yes	yes	5	5	0
	NotReactive	61	1961	1	Belgium	1	Belgium	In the study city	university education (below degree level)		40	40	2	All or almost all	Neither neg nor pos	Very positive	Very positive	yes	yes	no	no	yes	no	yes	No	No		No	No	I do not know	Yes	No	No	yes	yes	2	2	0
	NotReactive	93	1993	1	Belgium	1	Belgium	Within 100 km of the study city	post high school education (vocational school or college)	0	0	0	1	More than half	Neither neg nor pos	Very negative	Very positive	no	no	jump	jump	jump	jump	no	.j	.j	.j	.j	.j	.j	.j	.j	.j	no	jump	6	3	0	0	0	0
	NotReactive	71	1971	1	Belgium	1	Belgium	Within 100 km of the study city	post high school education (vocational school or college)	3	3	2	3	All or almost all	Positive			yes	yes	I prefer not to answer	I prefer not to answer	I prefer not to answer	I prefer not to answer	no	.j	.j	.j	.j	.j	.j	.j	.j	.j	no	jump	4	4	1
	Reactive	71	1971	1	Belgium	1	Belgium	In the study city	university education (below degree level)	2			10	Few	Positive	Positive	Positive	yes	no	jump	jump	jump	jump	yes	No	No	No	No	No	No	No	No	No	yes	yes	.p
	NotReactive	76	1976	2	UK	2	Ireland (Republic of)	In the study city	university education (below degree level)	12		15	3	More than half	Positive	Positive	Positive	no	no	jump	jump	jump	jump	no	.j	.j	.j	.j	.j	.j	.j	.j	.j	no	jump	7	1	0	0
	NotReactive	81	1981	1	Belgium	1	Belgium	Within 100 km of the study city	post high school education (vocational school or college)	6	10	10	2	All or almost all	Positive	Positive	Positive	yes	yes	no	yes	yes		yes		No	Yes	No	No	No	No	No	No	yes	yes	5	5	0	1	3	2
	NotReactive	82	1982	2	Netherlands	1	Belgium	Within 100 km of the study city	post high school education (vocational school or college)	8				All or almost all	Very positive	Very positive	Very positive	yes	yes			yes		yes	No	No	No	No	No	No	No	No	No	yes	yes	20	10	3	3
	NotReactive	84	1984	2	France	1	Belgium	In the study city	university education (below degree level)	1	2	8	5	All or almost all	Positive	Neither neg nor pos	Positive	yes	yes	yes	yes	yes	yes	yes	I do not know	I do not know	I do not know	No	No	No	No	No	No	yes	yes	7	7	0
	Reactive	86	1986	2	Portugal	1	Belgium	In the study city	university degree (Bachelor, Masters, PhD)	0	12	12	0	All or almost all	Positive	Very negative	Positive	yes	yes	yes	no	no	no	yes	No	No	No	No	No	No	No	No	No	yes	yes	2	2	0
	NotReactive	91	1991	1	Belgium	1	Belgium	Within 100 km of the study city	post high school education (vocational school or college)	12	2		3	All or almost all	Positive	Very positive	Very positive	yes	yes	no	yes	yes	yes	yes	No	No	No	No	No	No	No	No	No	yes	yes	30	10	0	0	0	0
	NotReactive	72	1972	1	Belgium	1	Belgium	In the study city	university education (below degree level)	2	0	0	0	All or almost all	Positive	Positive	Positive	yes	yes	no	no	no	no	no	.j	.j	.j	.j	.j	.j	.j	.j	.j	no	jump	.p
	NotReactive	63	1963	2	United States of America	2	United States of America	I am a tourist/visitor from another country	university degree (Bachelor, Masters, PhD)	4	25	20	0	All or almost all	Positive	Positive	Very positive	yes	no	jump	jump	jump	jump	yes	No	No	No	No	No	No	No	No	No	yes	yes	40	38	3	0	1	31
	NotReactive	70	1970	1	Belgium	1	Belgium	In the study city		0	10	60	3	More than half	Neither neg nor pos	Positive	Positive	no	yes	no	no	yes	no	yes	No	No	No	No	No	No	No	No	No	yes	yes	6	2	0		2
	NotReactive	78	1978	2	France	1	Belgium	In the study city	university degree (Bachelor, Masters, PhD)	30	10	10	2	All or almost all	Negative	Negative	Negative	yes	yes	no	no	yes	no	yes	No	No	No	No	No	No	No	No	No	yes	yes	5	5	0
	Reactive	65	1965	2	France	1	Belgium	In the study city	university degree (Bachelor, Masters, PhD)	3	3	1	0	More than half	Neither neg nor pos	Negative	Very negative	yes	no	jump	jump	jump	jump	no	.j	.j	.j	.j	.j	.j	.j	.j	.j	no	jump	20	20	20
	NotReactive	80	1980	1	Belgium	1	Belgium	In the study city	university degree (Bachelor, Masters, PhD)	10		20		All or almost all	Positive	Positive	Positive	yes	yes	no	yes	yes	no	yes	No	Yes	Yes	No	No	No	No	Yes	Yes	yes	yes	30	10	1	0	0	1
	NotReactive	66	1966	1	Belgium	1	Belgium	In the study city	university education (below degree level)	1	60	20	2	More than half	Negative	Neither neg nor pos	Positive	yes	yes	no	no	yes	yes	no	.j	.j	.j	.j	.j	.j	.j	.j	.j	no	jump	5	0	0
	NotReactive	62	1962	1	Belgium	1	Belgium	In the study city	university degree (Bachelor, Masters, PhD)	12	28	24	65	Few	Neither neg nor pos	Neither neg nor pos	Neither neg nor pos	yes	yes			yes	yes	yes	No	No	No	No	No	No	No	No	No	yes	yes	20	0	0	0	0	0
	NotReactive	63	1963	2	Germany	1	Belgium	In the study city	university education (below degree level)	3	5	5	5	All or almost all	Positive	Very positive	Very positive	yes	yes	I prefer not to answer	yes	yes	I prefer not to answer	yes	Yes	No	No	No	No	No	No	No	No	yes	yes	200	200	150
	NotReactive	81	1981	2	France	1	Belgium	In the study city	post high school education (vocational school or college)	4	2			All or almost all	Very positive	Very positive	Very positive	yes	no	jump	jump	jump	jump	yes	No	No	No	No	No	No	No	No	No	yes	yes	0	0	0
	NotReactive	82	1982	1	Belgium	1	Belgium	In the study city	university degree (Bachelor, Masters, PhD)	1	8	2	2	All or almost all	Positive	Very positive	Very positive	yes	yes	no	yes	yes	no	yes	No	No	No	No	No	No	No	No	No	yes	yes	60	50	10	4	0	6
	NotReactive	70	1970	2	Costa Rica	2	Costa Rica	I am a tourist/visitor from another country	university degree (Bachelor, Masters, PhD)	4	4	4	4	Less than half	Neither neg nor pos	Neither neg nor pos	Neither neg nor pos	yes	yes			no	no	no	.j	.j	.j	.j	.j	.j	.j	.j	.j	no	jump	10	6	0
	NotReactive	91	1991	2	Netherlands	1	Belgium	Within 100 km of the study city	university education (below degree level)		10			All or almost all	Very positive	Very positive	Very positive	yes	yes	yes	yes	yes	yes	yes	No	No	No	No	No	No	No	No	No	no	jump	1	1	1			1
	.l	69	1969	2	Portugal	1	Belgium	In the study city	post high school education (vocational school or college)				10	None		Neither neg nor pos		no	no	jump	jump	jump	jump	yes	No	No	No	No	No	No	No	No	No	yes	yes	.p
	NotReactive	80	1980	1	Belgium	1	Belgium	In the study city	university degree (Bachelor, Masters, PhD)	1	3	3	0	All or almost all	Neither neg nor pos	Positive	Positive	yes	yes	no	no	no	yes	no	.j	.j	.j	.j	.j	.j	.j	.j	.j	no	jump	10	.i	1
	Reactive	79	1979	1	Belgium	1	Belgium	In the study city	university education (below degree level)	0	5	5	0	All or almost all	Positive	Neither neg nor pos	Neither neg nor pos	yes	no	jump	jump	jump	jump	no	.j	.j	.j	.j	.j	.j	.j	.j	.j	no	jump	2	2	0
	NotReactive	79	1979	1	Belgium	1	Belgium	In the study city	post high school education (vocational school or college)					All or almost all	Neither neg nor pos	Positive	Neither neg nor pos	no	no	jump	jump	jump	jump	no	.j	.j	.j	.j	.j	.j	.j	.j	.j	no	jump	2	2	0	0	0	0
	NotReactive	81	1981	2	Turkey	2	Turkey	I am a tourist/visitor from another country	university degree (Bachelor, Masters, PhD)			2	4	All or almost all	Very positive	Negative	Very positive	yes	yes			yes	yes	I prefer not to answer	.j	.j	.j	.j	.j	.j	.j	.j	.j	no	jump	.p		2		2
	NotReactive	75	1975	1	Belgium	1	Belgium	In the study city	university degree (Bachelor, Masters, PhD)	0	0	1	0	All or almost all	Negative	Positive	Positive	yes	yes	no	no	no	yes	yes	No	No	No	No	No	No	No	No	No	yes	yes	0	0	0
	NotReactive	90	1990	1	Belgium	1	Belgium	In the study city	post high school education (vocational school or college)	3	5	5	0	All or almost all	Positive	Positive	Positive	yes	yes			yes		yes	No	Yes	No	No	No	No	No	No	No	yes	yes	3	3	3	0	0	3
	NotReactive	78	1978	1	Belgium	1	Belgium	In the study city	high school or similar	7	7	5	2	All or almost all	Positive	Positive	Positive	yes	yes	no	yes	yes		yes	No	No	No	No	No	No	No	No	No	yes	yes	.p		0	0	0	0
	NotReactive	84	1984	2	Sweden	2	Sweden	I am a tourist/visitor from another country	university degree (Bachelor, Masters, PhD)	4	1	9	2	All or almost all	Very positive	Positive	Very positive	yes	yes	no	yes	yes	no	yes	No	Yes	No	No	No	No	No	No	No	yes	yes	20	2	0
	NotReactive	90	1990	2	Brazil	1	Belgium	In the study city	post high school education (vocational school or college)	9				More than half	Neither neg nor pos	Positive	Very positive	yes	yes			yes		no	.j	.j	.j	.j	.j	.j	.j	.j	.j	no	jump	3	2	1	0	0	1
	NotReactive	92	1992	1	Belgium	1	Belgium	Within 100 km of the study city	post high school education (vocational school or college)	14				Few			Positive	yes	yes	no	no	yes	no	yes			Yes							yes	yes	1	1	0
	NotReactive	82	1982	2	Spain	1	Belgium	In the study city	university education (below degree level)	5	6	6		More than half	Neither neg nor pos	Neither neg nor pos	Positive	yes	prefer not to answer set to missing	jump	jump	jump	jump	yes	No	No	No	No	No	No	No	No	No	yes	yes	7	.i	1	0	0	0
	Reactive	77	1977	2	Italy	1	Belgium	In the study city	post high school education (vocational school or college)			4		All or almost all				yes	yes	yes				yes										yes	yes	.p
	NotReactive	91	1991	2	Italy	1	Belgium	In the study city	I prefer not to answer	6				I prefer not to answer			Very negative	yes	yes	I prefer not to answer	I prefer not to answer	yes	I prefer not to answer	yes	No	No	No	No	No	No	No	No	No	no	jump	5	.i	.i
	NotReactive	50	1950	1	Belgium	1	Belgium	Within 100 km of the study city	secondary school		10	2	2	Few	Positive			yes	no	jump	jump	jump	jump	no	.j	.j	.j	.j	.j	.j	.j	.j	.j	no	jump	0	0	0
	Reactive	88	1988	2	Brazil	1	Belgium	In the study city	university education (below degree level)	4	2			I prefer not to answer	Neither neg nor pos			yes	prefer not to answer set to missing	jump	jump	jump	jump	I prefer not to answer	.j	.j	.j	.j	.j	.j	.j	.j	.j	no	jump	2	2	0			0
	NotReactive	87	1987	2	Turkey		Turkey	I am a tourist/visitor from another country	I prefer not to answer	0	0	0	0	All or almost all	Positive	Neither neg nor pos	Very positive	yes	yes	no	no	no	yes	yes	No	No	No	No	No	No	No	No	No	yes	yes	1	1	1	0	0	1
	NotReactive	74	1974	1	Belgium	1	Belgium	Within 100 km of the study city	university education (below degree level)	10	20	20	0	All or almost all	Positive	Very positive	Positive	yes	no	jump	jump	jump	jump	no	.j	.j	.j	.j	.j	.j	.j	.j	.j	no	jump	6	2	0
	NotReactive	61	1961	1	Belgium	1	Belgium	In the study city	university education (below degree level)	2				None	Very negative	Very negative	Very negative	yes	no	jump	jump	jump	jump	no	.j	.j	.j	.j	.j	.j	.j	.j	.j	no	jump	0	0	0
	NotReactive	93	1993	1	Belgium	1	Belgium	In the study city	university degree (Bachelor, Masters, PhD)	3	2	3		All or almost all	Positive	Positive	Positive	yes	yes	no	no	no	yes	no	.j	.j	.j	.j	.j	.j	.j	.j	.j	no	jump
	NotReactive	79	1979	1	Belgium	1	Belgium	Within 100 km of the study city	university degree (Bachelor, Masters, PhD)	2	10	5	0	More than half	Negative	Negative	Positive	yes	no	jump	jump	jump	jump	no	.j	.j	.j	.j	.j	.j	.j	.j	.j	yes	yes	12	2	0
	NotReactive	89	1989	1	Belgium	1	Belgium	In the study city	university degree (Bachelor, Masters, PhD)	9	4	15	0	All or almost all	Very positive	Very positive	Very positive	yes	yes	no	yes	yes	no	yes	No	No	No	No	No	No	No	No	No	yes	yes	15	12	1			1
	NotReactive	56	1956	2	South Africa	2	South Africa	I am a tourist/visitor from another country	university degree (Bachelor, Masters, PhD)	0	3	6	2	Less than half	Neither neg nor pos	Neither neg nor pos	Neither neg nor pos	yes	no	jump	jump	jump	jump	no	.j	.j	.j	.j	.j	.j	.j	.j	.j	yes	yes	3	2	0
	NotReactive	61	1961	2	France	1	Belgium	In the study city	university degree (Bachelor, Masters, PhD)	1	5	5	6	All or almost all	Positive	Positive	Very positive	yes	yes			yes		no	.j	.j	.j	.j	.j	.j	.j	.j	.j	no	jump	4	2	0
	NotReactive	94	1994	2	Brazil	1	Belgium	In the study city	high school or similar	7	0	0	0	All or almost all	Very negative	Negative	Positive	yes	yes	no	no	yes	no	yes	No	No	No	Yes	No	No	No	No	No	yes	no	10	8	0	0	0	0
	NotReactive	66	1966	1	Belgium	1	Belgium	Within 100 km of the study city	university degree (Bachelor, Masters, PhD)	4	8		1	All or almost all	Very negative	Very negative	Neither neg nor pos	yes	yes		yes	yes		no	.j	.j	.j	.j	.j	.j	.j	.j	.j	no	jump	.p	2	0
	NotReactive	84	1984	1	Belgium	1	Belgium	In the study city	university education (below degree level)	12	4	3		All or almost all	Very negative	Very negative	Very negative	yes	yes					no	.j	.j	.j	.j	.j	.j	.j	.j	.j	no	jump	0	0	0	0
	NotReactive	74	1974	2	Germany	2	Germany	I am a tourist/visitor from another country	university degree (Bachelor, Masters, PhD)	2	8	4	2	All or almost all	Neither neg nor pos	Positive	Very positive	yes	no	jump	jump	jump	jump	no	.j	.j	.j	.j	.j	.j	.j	.j	.j	no	jump	2	0	0
	NotReactive	87	1987	2	Poland	1	Belgium	In the study city	post high school education (vocational school or college)	2		130	2	All or almost all	Negative	Negative	Positive	yes	yes				yes	yes	No	No	No	No	No	No	No	No	No	yes	yes	0	0	0	0	0	0
	NotReactive	85	1985	1	Belgium	1	Belgium	In the study city	university degree (Bachelor, Masters, PhD)	10	5	5	0	All or almost all	Positive	Positive	Positive	yes	yes			yes		yes	No	No	No	No	No	No	No	No	No	yes	yes	20	10	1	0	0	1
	.l	62	1962	2	Italy	1	Belgium	In the study city	university education (below degree level)			3		Few	Negative	Very negative	Negative	yes	yes	no				yes	No	No	No	No	No	No	No	No	No
	NotReactive	69	1969	2	Finland	2	Finland	I am a tourist/visitor from another country	university degree (Bachelor, Masters, PhD)	0	2	7	8	Less than half	Neither neg nor pos	Neither neg nor pos	Positive	yes	yes			yes		no	.j	.j	.j	.j	.j	.j	.j	.j	.j	no	jump	20	10	0
	Reactive	70	1970	1	Belgium	1	Belgium	In the study city	university degree (Bachelor, Masters, PhD)	4	4	4	5	All or almost all	Neither neg nor pos	Neither neg nor pos	Neither neg nor pos	yes	no	jump	jump	jump	jump	yes	No	No	No	No	No	No	No	No	No	yes	yes	30	30	0
	NotReactive	82	1982	1	Belgium	1	Belgium	In the study city	university education (below degree level)	1	10	5	1	All or almost all	Very positive	Very positive	Very positive	yes	yes	no	no	yes		yes	No	No	Yes	No	No	No	No	No	No	yes	yes	5	3	0	0	0	0
	NotReactive	68	1968	1	Belgium	1	Belgium	Within 100 km of the study city	post high school education (vocational school or college)		20	20	5	All or almost all	Very negative	Negative	Neither neg nor pos	yes	yes	no	no	yes	yes	yes	No	No	No	No	No	No	No	No	No	yes	yes	2	2	0
	NotReactive	86	1986	2	Netherlands	2	Netherlands	I am a tourist/visitor from another country	university degree (Bachelor, Masters, PhD)	10	0	20	0	All or almost all	Very positive	Very positive	Very positive	yes	yes					yes	No	No	No	No	No	No	No	No	No	yes	yes	15	5	0			5
	NotReactive	72	1972	1	Belgium	1	Belgium	Within 100 km of the study city	university degree (Bachelor, Masters, PhD)			10	1	All or almost all	Neither neg nor pos	Positive	Very positive	no	prefer not to answer set to missing	jump	jump	jump	jump	no	.j	.j	.j	.j	.j	.j	.j	.j	.j	no	jump	12	10	2	1
	NotReactive	58	1958	1	Belgium	1	Belgium	In the study city	high school or similar		12			None	Neither neg nor pos	Neither neg nor pos	Neither neg nor pos	yes	no	jump	jump	jump	jump	yes	No							No	No
	NotReactive	85	1985	2	France	2	France	I am a tourist/visitor from another country	I prefer not to answer	20	20	20		All or almost all	Very positive	Very positive	Very positive	yes	yes	yes	no	no	no	yes	No	No	No	No	No	No	No	No	No	yes	yes	0	0	0
	Reactive	71	1971	2	Spain	1	Belgium	In the study city	university degree (Bachelor, Masters, PhD)	10	20	20	0	All or almost all	Very positive	Positive	Positive	yes	yes	no	yes	yes	yes	no	.j	.j	.j	.j	.j	.j	.j	.j	.j	yes	yes	40	12	0
	Reactive	69	1969	1	Belgium	1	Belgium	Within 100 km of the study city	high school or similar	2	40	40	6	All or almost all	Neither neg nor pos	Positive	Positive	yes	yes			yes		yes			Yes	Yes						yes	yes	.p
	NotReactive	82	1982	2	Turkey	1	Belgium	In the study city	post high school education (vocational school or college)	2		1	0	Few		Positive	Positive	yes	yes			yes		yes	No	No	No	No	No	No	No	No	No	yes	yes	2	2	0	0	0	0
	NotReactive	80	1980	2	France	1	Belgium	In the study city	university degree (Bachelor, Masters, PhD)	4	4	4		All or almost all	Positive	Very positive	Very positive	yes	yes			yes		no	.j	.j	.j	.j	.j	.j	.j	.j	.j	no	jump	0	0	0	0	0	0
	.l	85	1985	1	Belgium	1	Belgium	In the study city	university degree (Bachelor, Masters, PhD)	8	6	6	0	Few	Very positive	Very positive	Very positive	yes	yes	yes				yes			Yes							yes	yes	.p		0	0
	NotReactive	57	1957	1	Belgium	1	Belgium	In the study city	university degree (Bachelor, Masters, PhD)	30	60	60	10	All or almost all	Positive	Positive	Very positive	yes	yes			yes	yes	yes	No	No	No	No	No	No	No	No	No	yes	yes	6	0	0	0	0	0
	NotReactive	84	1984	2	France	1	Belgium	In the study city	university degree (Bachelor, Masters, PhD)	2	4	4	3	Few	Neither neg nor pos	Negative	Neither neg nor pos	yes	no	jump	jump	jump	jump	yes	No	No	No	No	No	No	No	No	No	yes	yes	6	6	0
	NotReactive	60	1960	1	Belgium	1	Belgium	In the study city	post high school education (vocational school or college)	0	0	0	4	All or almost all	Neither neg nor pos	Neither neg nor pos	Positive	yes	prefer not to answer set to missing	jump	jump	jump	jump	no	.j	.j	.j	.j	.j	.j	.j	.j	.j	no	jump	6	0	0
	NotReactive	58	1958	1	Belgium	1	Belgium	In the study city	university education (below degree level)	0	15	0	24	More than half	Neither neg nor pos	Positive	Positive	yes	yes	no	no	yes	yes	yes	No	No	No	No	No	No	No	No	No	yes	yes	48	40	0	0	0	0
	NotReactive	82	1982	2	France	1	Belgium	In the study city	post high school education (vocational school or college)	6	40	20	5	More than half	Negative	Neither neg nor pos	Neither neg nor pos	yes	no	jump	jump	jump	jump	yes	No	No	No	No	Yes	No	No	No	No	yes	yes	5	2	0
	NotReactive	74	1974	1	Belgium	1	Belgium	In the study city	university education (below degree level)	20	2	2	4	All or almost all	Neither neg nor pos	Neither neg nor pos	Positive	yes	yes			yes		yes	No	No	No	No	No	No	No	No	No	yes		5	2	.i			2
	NotReactive	80	1980	2	UK	2	UK	I am a tourist/visitor from another country	university degree (Bachelor, Masters, PhD)	6	2	25	0	All or almost all	Neither neg nor pos	Very positive	Very positive	yes	no	jump	jump	jump	jump	no	.j	.j	.j	.j	.j	.j	.j	.j	.j	no	jump	0	0	0	0	0	0
	NotReactive	85	1985	2	Germany	1	Belgium	In the study city	university degree (Bachelor, Masters, PhD)	1	25	25	6	All or almost all	Neither neg nor pos	Positive	Very positive	yes	yes	no	yes	yes	no	yes	No	No	No	No	No	No	No	No	No	yes	yes	20	20	15
	NotReactive	73	1973	1	Belgium	1	Belgium	In the study city	post high school education (vocational school or college)	1		5	10	All or almost all	Neither neg nor pos	Neither neg nor pos	Positive	yes	no	jump	jump	jump	jump	no	.j	.j	.j	.j	.j	.j	.j	.j	.j	yes	yes	6	5	1
	NotReactive	70	1970	1	Belgium	1	Belgium	In the study city	post high school education (vocational school or college)		5	5		All or almost all	Very positive	Very positive	Very positive	yes	no	jump	jump	jump	jump	yes	No	No	No	No	No	No	No	No	No	yes	yes	2	2	0
	NotReactive	51	1951	1	Belgium	1	Belgium	Within 100 km of the study city	post high school education (vocational school or college)	10	12		24	All or almost all	Positive	Neither neg nor pos	Very positive	yes	yes			yes		no	.j	.j	.j	.j	.j	.j	.j	.j	.j	yes		0	0	0	0
	NotReactive	84	1984	1	Belgium	1	Belgium	In the study city	university degree (Bachelor, Masters, PhD)	0	0	10	0		Neither neg nor pos	Negative	Neither neg nor pos	yes	no	jump	jump	jump	jump	yes	No	No	No	No	No	No	No	No	No	yes	yes	0	0	0	0	0	0
	NotReactive	68	1968	1	Belgium	1	Belgium	In the study city	university degree (Bachelor, Masters, PhD)	1	0	20	10	More than half	Positive	Positive	Positive	yes	yes	no	no	yes	no	yes	No	No	No	No	No	No	No	No	No	yes	yes		15	0	0	0	15
	NotReactive	67	1967	1	Belgium	1	Belgium	Within 100 km of the study city	elementary school	6	10	10	6	All or almost all	Negative	Neither neg nor pos	Neither neg nor pos	yes	no	jump	jump	jump	jump	yes	No	No	No	No	No	No	No	No	No	yes	yes	12	2	1
	NotReactive	63	1963	2	UK	2	UK	I am a tourist/visitor from another country	university degree (Bachelor, Masters, PhD)	0	0	3	0	All or almost all	Positive	Negative	Positive	yes	no	jump	jump	jump	jump	no	.j	.j	.j	.j	.j	.j	.j	.j	.j	no	jump	0	0	0
	NotReactive	69	1969	1	Belgium	1	Belgium	Within 100 km of the study city	post high school education (vocational school or college)	0	0	8	1	Few	Neither neg nor pos	Positive	Positive	yes	yes	yes		yes		yes	No	No	No	No	No	No	No	No	No	yes	yes	3	1	0
	NotReactive	92	1992	2	Portugal	1	Belgium	In the study city	elementary school	5	15	15	0	All or almost all	Neither neg nor pos	Very negative	Very positive	no	yes				yes	no	.j	.j	.j	.j	.j	.j	.j	.j	.j	no	jump	.p		2
	NotReactive	80	1980	1	Belgium	1	Belgium	In the study city	university degree (Bachelor, Masters, PhD)	10	20	10	2	All or almost all	Positive	Positive	Positive	yes	yes	no	yes	yes	yes	no	.j	.j	.j	.j	.j	.j	.j	.j	.j	no	jump	12	10	0	0	0	0
	NotReactive	71	1971	1	Belgium	1	Belgium	In the study city	university degree (Bachelor, Masters, PhD)	0	12	8	0	All or almost all	Positive	Very positive	Positive	yes	yes	no	no	yes	no	no	.j	.j	.j	.j	.j	.j	.j	.j	.j	no	jump	4	3	0	0	0	0
	NotReactive	70	1970	2	Lithuania	2	Lithuania	I am a tourist/visitor from another country	university degree (Bachelor, Masters, PhD)			10		More than half	Negative		Very positive	no	no	jump	jump	jump	jump	no	.j	.j	.j	.j	.j	.j	.j	.j	.j	no	jump	0	0	0
	NotReactive	74	1974	2	France	1	Belgium	Within 100 km of the study city	university degree (Bachelor, Masters, PhD)	0	10	10	5	All or almost all	Neither neg nor pos	Positive	Very positive	yes	yes	no	no	yes	no	yes	No	No	No	No	No	No	No	No	No	yes	yes	15	9	0	0	0	0
	NotReactive	45	1945	2	France	2	France	I am a tourist/visitor from another country	post high school education (vocational school or college)					Few	Neither neg nor pos	Neither neg nor pos	Neither neg nor pos	yes	no	jump	jump	jump	jump	yes	No	No	No	No	No	No	No	No	No	yes	yes	2	.i	2
	NotReactive	87	1987	1	Belgium	1	Belgium	Within 100 km of the study city	university education (below degree level)	1	0	1	0	All or almost all	Neither neg nor pos	Neither neg nor pos	Positive	yes	no	jump	jump	jump	jump	yes	No	No	No	No	No	No	No	No	No	yes	yes	5	5	0	0	0	0
	NotReactive	79	1979	1	Belgium	1	Belgium	Within 100 km of the study city	university education (below degree level)	2			5	Few	Very negative	Neither neg nor pos	Positive	yes	no	jump	jump	jump	jump	yes	No	No	No	No	No	No	No	No	No	yes	yes	6	3	0
	NotReactive	72	1972	2	Tunisia	1	Belgium	In the study city	post high school education (vocational school or college)				2	Few	Very negative	Very negative	Very negative	prefer not to answer set to missing	no	jump	jump	jump	jump	no	.j	.j	.j	.j	.j	.j	.j	.j	.j	no	jump	.p	0	0
	NotReactive	66	1966	1	Belgium	1	Belgium	In the study city	university degree (Bachelor, Masters, PhD)	0	0	6	0	All or almost all	Neither neg nor pos	Negative	Positive	yes	yes			yes		yes	No	No	No	No	No	No	No	No	No	yes	yes	0	0	0
	NotReactive	89	1989	2	France	2	France	tourist/visitor/commuter from this country	university degree (Bachelor, Masters, PhD)	0	0	1	1	Few	Negative	Neither neg nor pos	Neither neg nor pos	yes	no	jump	jump	jump	jump	no	.j	.j	.j	.j	.j	.j	.j	.j	.j	no	jump	0	0	0	0
	Reactive	63	1963	1	Belgium	1	Belgium	In the study city	university education (below degree level)	0	0	0	4	All or almost all	Negative	Negative	Positive	yes	yes			yes		no	.j	.j	.j	.j	.j	.j	.j	.j	.j	no	jump	5	3	0
	NotReactive	69	1969	2	Finland	2	Finland	I am a tourist/visitor from another country	university degree (Bachelor, Masters, PhD)	0	0	4	0	Less than half	Neither neg nor pos	Negative	Positive	yes	yes	no	yes	yes	no	yes	No	No	No	No	No	No	No	No	No	yes	yes	25	20	1	0	1	0
	NotReactive	57	1957	1	Belgium	1	Belgium	Within 100 km of the study city	post high school education (vocational school or college)		100		4	All or almost all	Positive	Very positive	Very positive	yes	yes			yes		no	.j	.j	.j	.j	.j	.j	.j	.j	.j	no	jump	2	.i	0
	NotReactive	70	1970	2	Netherlands	1	Belgium												no	jump	jump	jump	jump	yes	No	No	No	No	No	No	No	No	No	yes	yes	1	1	0
	NotReactive	80	1980	1	Belgium	1	Belgium	In the study city	university education (below degree level)	0	0	4	0	More than half	Neither neg nor pos	Positive	Very positive	yes	no	jump	jump	jump	jump	yes	No	No	No	No	No	No	No	No	No	yes	yes	1	1	0	0	0	1
	Reactive	65	1965	1	Belgium	1	Belgium	In the study city	post high school education (vocational school or college)	0	5	3	1	All or almost all	Positive	Positive	Positive	yes	yes			yes	yes	yes	No	No	No	No	No	No	No	No	No	yes	yes	1	1	1			1
	.l	89	1989	2	France	2	France	I am a tourist/visitor from another country	university degree (Bachelor, Masters, PhD)	1	0	1	1	Few	Neither neg nor pos	Negative	Positive	yes	no	jump	jump	jump	jump	yes	No	No	No	No	No	No	No	No	No	yes	yes	2	1	0
	NotReactive	88	1988	2	Romania	1	Belgium	In the study city	university education (below degree level)	40		10		All or almost all	Negative	Neither neg nor pos	Positive	yes	yes			yes		yes	No	No	No	No	No	No	No	No	No	yes	yes	1	1	0	0	0	0
	NotReactive	79	1979	2	Germany	1	Belgium	In the study city	post high school education (vocational school or college)	2	0	0	0	All or almost all	Positive	Positive	Positive	yes	yes		yes	yes		yes	No	No	No	No	No	No	No	No	No	yes	yes	4	0	0	0
	NotReactive	95	1995	1	Belgium	1	Belgium	Within 100 km of the study city		3	10	10	2	All or almost all	Positive	Positive	Very positive	yes	no	jump	jump	jump	jump	yes	No	No	No	No	No	No	No	No	No	yes	yes	1	1	1	0	0	0
	NotReactive	87	1987	2	Czech Republic	1	Belgium	In the study city	high school or similar	0	0	4	3	More than half	Positive	Neither neg nor pos	Very positive	yes	prefer not to answer set to missing	jump	jump	jump	jump	yes	No	No	No	No	No	No	No	No	No	yes	yes	.p		2
	NotReactive	79	1979	1	Belgium	1	Belgium	In the study city	university degree (Bachelor, Masters, PhD)	100	100	100	100	All or almost all	Very negative	Very negative	Neither neg nor pos	no	yes			yes		no	.j	.j	.j	.j	.j	.j	.j	.j	.j	no	jump	0	0	0
	.l	78	1978	2	Latvia	1	Belgium	In the study city	university degree (Bachelor, Masters, PhD)	1	1		1	More than half	Neither neg nor pos	Negative	Positive	yes	prefer not to answer set to missing	jump	jump	jump	jump	I prefer not to answer	.j	.j	.j	.j	.j	.j	.j	.j	.j	prefer not to answer set to missing	jump	.p
	NotReactive	91	1991	1	Belgium	1	Belgium	In the study city	post high school education (vocational school or college)	5	0	5	0	None	Neither neg nor pos	Neither neg nor pos	Neither neg nor pos	yes	yes	no	no	yes	no	no	.j	.j	.j	.j	.j	.j	.j	.j	.j	no	jump	0	0	0	0	0	0
	NotReactive	87	1987	1	Belgium	1	Belgium	In the study city	university education (below degree level)	0	2	0	0	More than half	Negative	Negative	Positive	yes	yes	no	yes	no	yes	yes	No	No	No	No	No	No	No	No	No	yes	yes	1	0	0	0	0	0
	NotReactive	92	1992	1	Belgium	1	Belgium	In the study city	elementary school	10	1	0	0	All or almost all	Neither neg nor pos	Neither neg nor pos	Neither neg nor pos	yes	yes	no	no	yes	yes	yes	No	No	No	No	No	No	No	No	No	yes	yes	.p	1	0
	NotReactive	78	1978	1	Belgium	1	Belgium	Within 100 km of the study city	university degree (Bachelor, Masters, PhD)	10	10	10	0	More than half	Neither neg nor pos	Neither neg nor pos	Positive	yes	yes	no	no	yes	yes	yes	No	No	No	No	No	No	No	No	No	yes	yes	3	1	0	0	0	0
	Reactive	70	1970	1	Belgium	1	Belgium	Within 100 km of the study city	post high school education (vocational school or college)	2	6	6		All or almost all	Very positive	Neither neg nor pos	Neither neg nor pos	yes	yes		yes			yes	No	No	No	No	Yes	No	No	No	No		yes	10	.i	1	1
	NotReactive	87	1987	1	Belgium	1	Belgium	Within 100 km of the study city	university education (below degree level)	2	5	5	5	All or almost all	Neither neg nor pos	Positive	Very positive	yes	yes			yes	yes	no	.j	.j	.j	.j	.j	.j	.j	.j	.j	no	jump	1	0	0	0	0	0
	NotReactive	86	1986	2	France	1	Belgium	Within 100 km of the study city	university degree (Bachelor, Masters, PhD)	5	7	2	0	All or almost all	Negative	Positive	Very positive	yes	yes	yes	no	no	yes	yes		Yes	Yes	Yes	Yes	I do not know	Yes			yes	yes	10	0	0
	Reactive	86	1986	2	Brazil	1	Belgium	Within 100 km of the study city	post high school education (vocational school or college)	4	10	10	0	All or almost all	Positive	Positive	Positive	yes	yes	no	no	yes	no	yes	No	No	No	No	No	No	No	No	No	no	jump	1	1	0	0	0	0
	NotReactive	74	1974	2	Ireland (Republic of)	1	Belgium	Within 100 km of the study city	university degree (Bachelor, Masters, PhD)	12	1	2	2	All or almost all	Positive	Neither neg nor pos	Very positive	yes	yes	yes	yes	yes	yes	yes	Yes	Yes	Yes	No	No	No	No	No	No	yes	yes	100	100	80		80
	NotReactive	78	1978	1	Belgium	1	Belgium	Within 100 km of the study city	university education (below degree level)	0	0	5	0	All or almost all	Neither neg nor pos	Positive	Positive	yes	no	jump	jump	jump	jump	yes	No		No	No	No	No	No	No	No	yes	yes	0	0	0	0	0	0
	Reactive	65	1965	1	Belgium	1	Belgium	In the study city	secondary school	0	15	10	0	All or almost all	Neither neg nor pos	Positive	Positive	yes	yes			yes		yes	No	No	No	No	No	No	No	No	No	yes	yes	10	2	0
	.l	83	1983	2	Bulgaria	1	Belgium	In the study city	university degree (Bachelor, Masters, PhD)			6		Few	Positive	Neither neg nor pos	Positive	no																no	jump	.p
	NotReactive	59	1959	1	Belgium	1	Belgium	In the study city	post high school education (vocational school or college)	20	10	15	2	All or almost all	Neither neg nor pos	Positive	Positive	yes	yes			yes		yes	No		Yes	No	No	No	No	No	No	yes	yes	10	10	10
	NotReactive	71	1971	2	Germany	1	Belgium	In the study city	university degree (Bachelor, Masters, PhD)	0		10	0	All or almost all	Neither neg nor pos	Negative	Neither neg nor pos	yes	no	jump	jump	jump	jump												yes
	NotReactive	91	1991	1	Belgium	1	Belgium	Within 100 km of the study city	post high school education (vocational school or college)	9				All or almost all	Very positive	Very positive	Very positive	yes	yes				yes	yes	No	No	No	No	No	No	No	No	No	yes	yes	10	6	1			0
	NotReactive	72	1972	1	Belgium	1	Belgium	In the study city	university education (below degree level)	2	3		3	All or almost all	Neither neg nor pos	Neither neg nor pos	Neither neg nor pos	no	no	jump	jump	jump	jump	no	.j	.j	.j	.j	.j	.j	.j	.j	.j	no	jump	2	1	0	0	0	0
	NotReactive	89	1989	1	Belgium	1	Belgium		post high school education (vocational school or college)	6	1	1	0	All or almost all	Negative	Very negative	Neither neg nor pos	yes	yes					yes	No	No	No	No	No	No	No	No	No	yes	yes	1	.i	0	0	0	0
	NotReactive	71	1971	2	Italy	1	Belgium	In the study city	post high school education (vocational school or college)	15	30	30	3	All or almost all	Negative	Negative	Very positive	yes	yes			yes	yes	no	.j	.j	.j	.j	.j	.j	.j	.j	.j	no	jump	15	5	.i
	NotReactive	63	1963	2	France	1	Belgium	In the study city	university education (below degree level)	20	20	20	0	All or almost all	Positive	Positive	Positive	yes	yes			yes		yes	No	No	No	No	No	No	No	No	No	yes	yes	30	20	2			2
	NotReactive	86	1986	2	Bulgaria	2	Bulgaria	In the study city	university degree (Bachelor, Masters, PhD)	28				Few			Very positive	yes	yes	yes				yes	No	No	No	No	No	No	No	No	No	yes	yes	1	1	1
	Reactive	92	1992	2	Israel	2	Israel	tourist/visitor/commuter from this country	university education (below degree level)	10	10	10	0	All or almost all	Positive			yes	yes	yes				no	.j	.j	.j	.j	.j	.j	.j	.j	.j	no	jump	20	20	0		0
	NotReactive	70	1970	2	Netherlands	2	Netherlands	I am a tourist/visitor from another country	high school or similar	2	3	2	5	Few	Neither neg nor pos	Neither neg nor pos	Neither neg nor pos	yes	yes			yes		no	.j	.j	.j	.j	.j	.j	.j	.j	.j	no	jump	5	5	2		2
	NotReactive	84	1984	1	Belgium	1	Belgium	Within 100 km of the study city	university degree (Bachelor, Masters, PhD)	10	2	8	2	More than half	Very positive	Neither neg nor pos	Very positive	yes	yes	yes	yes	yes	I prefer not to answer	yes	No	No	No	No	No	No	No	No	No	yes	yes	6	4	0
	NotReactive	76	1976	1	Belgium	1	Belgium	Within 100 km of the study city	post high school education (vocational school or college)		3			All or almost all	Neither neg nor pos	Positive	Very positive	yes	no	jump	jump	jump	jump	no	.j	.j	.j	.j	.j	.j	.j	.j	.j	no	jump	0	0	0	0	0	1
	NotReactive	75	1975	2	Taiwan	2	South Africa	I am a tourist/visitor from another country	university education (below degree level)	8	6	3	0	None	Neither neg nor pos	Very negative	Neither neg nor pos	no	yes	yes	no	no	no	no	.j	.j	.j	.j	.j	.j	.j	.j	.j	no	jump	0	0	0	0	0	0
	NotReactive	88	1988	2	France	1	Belgium	In the study city	university degree (Bachelor, Masters, PhD)	2	3	1	0	Less than half	Negative	Negative	Positive	no	no	jump	jump	jump	jump	no	.j	.j	.j	.j	.j	.j	.j	.j	.j	no	jump	0	0	0	0	0	0
	NotReactive	83	1983	2	Korea, South	1	Belgium												yes		yes	yes	yes	yes	No	No	No	No	No	No	No	No	No	yes	yes	5	5	0	0	0	0
	NotReactive	73	1973	1	Belgium	1	Belgium	In the study city	university degree (Bachelor, Masters, PhD)	0	5	20	2	All or almost all	Neither neg nor pos	Positive	Positive	yes	yes	no	yes	yes	no	no	.j	.j	.j	.j	.j	.j	.j	.j	.j	no	jump	5	5	1	0	0	1
	NotReactive	93	1993	1	Belgium	1	Belgium	In the study city	university degree (Bachelor, Masters, PhD)	3	10	10	0	Few	Positive	Very negative	Neither neg nor pos	yes	yes	yes	no	no	no	no	.j	.j	.j	.j	.j	.j	.j	.j	.j	no	jump	1	1	0	0	0	0
	NotReactive	78	1978	2	Germany	1	Belgium	In the study city	university degree (Bachelor, Masters, PhD)	1	5	8	1	Few	Negative	Neither neg nor pos	Neither neg nor pos	yes	yes	no	no	yes	no	yes	No	No	No	No	No	No	No	No	No	yes	yes	5	1	0
	NotReactive	92	1992	1	Belgium	1	Belgium	In the study city	high school or similar					All or almost all	Positive	Very positive	Very positive	yes	no	jump	jump	jump	jump	yes	No	No	No	No	No	No	No	No	No	yes	yes		2	2	0	0	0
	NotReactive	85	1985	1	Belgium	1	Belgium	In the study city	university degree (Bachelor, Masters, PhD)	3	5	5	0	More than half	Neither neg nor pos	Positive	Neither neg nor pos	yes	yes			yes	yes	yes	No	No	No	No	No	No	No	No	No	yes	yes	0	0	0	0	0	0
	NotReactive	74	1974	1	Belgium	1	Belgium	Within 100 km of the study city	university degree (Bachelor, Masters, PhD)			3	3	Less than half	Neither neg nor pos	Neither neg nor pos	Positive	yes				yes		yes	No	No	No	No	No	No	No	No	No		yes	7	1	0
	NotReactive	81	1981	2	UK	2	UK	I am a tourist/visitor from another country	university degree (Bachelor, Masters, PhD)	5	10	16	0	More than half	Neither neg nor pos	Positive	Very positive	yes	yes	yes	no	yes	no	yes	No	No	No	No	No	No	No	No	No	yes	yes	4	1	0	0	0	0
	NotReactive	63	1963	1	Belgium	1	Belgium	In the study city	university degree (Bachelor, Masters, PhD)	10	0	50	0	All or almost all	Positive	Positive	Very positive	yes	no	jump	jump	jump	jump	yes	No	No	No	No	No	No	No	No	No	yes	yes	10	10	0
	NotReactive	85	1985	1	Belgium	1	Belgium	Within 100 km of the study city	post high school education (vocational school or college)	1	9	2	0	All or almost all	Very positive	Very positive	Very positive	yes	yes	no	yes	yes	no	yes	No	No	No	No	No	No	No	No	No	yes	yes	2	0	0	0	0	0
	NotReactive	85	1985	1	Belgium	1	Belgium	In the study city	university degree (Bachelor, Masters, PhD)	0	0	0	3	All or almost all	Negative	Neither neg nor pos	Positive	yes	yes			yes		no	.j	.j	.j	.j	.j	.j	.j	.j	.j	no	jump	7	5	0
	NotReactive	87	1987	1	Belgium	1	Belgium	In the study city	university education (below degree level)	10	10	10	0	All or almost all	Negative	Positive	Positive	yes	yes	no	no	yes	no	yes	No	No	No	No	No	No	No	No	No	yes	yes	1	0	0	0	0	0
	NotReactive	87	1987	2	Brazil	2	Brazil	I am a tourist/visitor from another country	university degree (Bachelor, Masters, PhD)	3	2	2	2	Less than half	Negative	Negative	Positive	yes	no	jump	jump	jump	jump	yes	No	No	No	No	No	No	No	No	No	yes	yes	5	4	0	0	0	0
	NotReactive	48	1948	1	Belgium	1	Belgium	In the study city	university degree (Bachelor, Masters, PhD)	0	3	3	0	All or almost all	Neither neg nor pos	Negative	Positive	yes	no	jump	jump	jump	jump	no	.j	.j	.j	.j	.j	.j	.j	.j	.j	yes	yes	1	0	0	0
	NotReactive	82	1982	1	Belgium	1	Belgium	In the study city	high school or similar					All or almost all	Very positive	Positive	Very positive	prefer not to answer set to missing	yes	no	no		yes	no	.j	.j	.j	.j	.j	.j	.j	.j	.j	prefer not to answer set to missing	jump	0	0	0	0	0	0
	NotReactive	78	1978	1	Belgium	1	Belgium	In the study city	university degree (Bachelor, Masters, PhD)	1		4		None	Negative	Negative	Neither neg nor pos	yes	yes				yes	no	.j	.j	.j	.j	.j	.j	.j	.j	.j	yes	yes	1	0	0
	NotReactive	65	1965	2	France	2	France	I am a tourist/visitor from another country	university education (below degree level)	0	4	4	0	All or almost all	Very negative	Neither neg nor pos	Positive	yes	no	jump	jump	jump	jump	no	.j	.j	.j	.j	.j	.j	.j	.j	.j	no	jump	0	0	0	0	0	0
	Reactive	84	1984	2	Cameroon	1	Belgium	In the study city	university degree (Bachelor, Masters, PhD)					Few	Neither neg nor pos	Very negative	Neither neg nor pos	yes	yes	yes		yes		yes											yes	.p	10	3
	NotReactive	60	1960	2	Germany	1	Belgium	In the study city	university degree (Bachelor, Masters, PhD)	0	1	3	4	All or almost all	Neither neg nor pos	Neither neg nor pos	Positive		no	jump	jump	jump	jump	no	.j	.j	.j	.j	.j	.j	.j	.j	.j	yes	yes	6	0	0	0	0	0
	Reactive	71	1971	1	Belgium	1	Belgium	Within 100 km of the study city	university degree (Bachelor, Masters, PhD)					Less than half	Negative	Neither neg nor pos	Negative	no	no	jump	jump	jump	jump	yes	Yes	I do not know	I do not know	I do not know	I prefer not to answer	I prefer not to answer	I prefer not to answer	I prefer not to answer	I prefer not to answer		yes	12	6	3	0	0	0
	NotReactive	64	1964	2	Philippines	1	Belgium	In the study city	university degree (Bachelor, Masters, PhD)	15	2	5	4	All or almost all	Positive	Very negative	Very positive	yes	yes		yes	yes		yes	No	No	No	No	No	No	No	No	No	yes	yes	120	120	0
	NotReactive	52	1952	1	Belgium	1	Belgium	tourist/visitor/commuter from this country	university education (below degree level)	2	0	0	5	Few	Neither neg nor pos	Negative	Neither neg nor pos	yes	no	jump	jump	jump	jump	no	.j	.j	.j	.j	.j	.j	.j	.j	.j	no	jump	5	5	0	0	0	0
	NotReactive	68	1968	1	Belgium	1	Belgium	In the study city	university education (below degree level)	12	30		0	All or almost all	Negative	Positive	Positive	yes	yes	no	yes	no	no	yes	No	No	No	No	No	No	I do not know	No	No	yes	yes	10	10	0
	NotReactive	60	1960	1	Belgium	1	Belgium	Within 100 km of the study city	university education (below degree level)	0	50	10	3	Less than half	Negative	Neither neg nor pos	Neither neg nor pos	yes	yes	no	yes	yes	no	yes	No	No	No	No	No	No	No	No	No	yes	yes	3	0	0
	Reactive	77	1977	2	Morocco	1	Belgium	In the study city	university degree (Bachelor, Masters, PhD)					More than half	Very negative			yes	no	jump	jump	jump	jump	yes	I prefer not to answer	I prefer not to answer	I prefer not to answer	I prefer not to answer	I prefer not to answer	I prefer not to answer	I prefer not to answer	I prefer not to answer	I prefer not to answer	prefer not to answer set to missing	jump
	NotReactive	84	1984	1	Belgium	1	Belgium	In the study city	post high school education (vocational school or college)	20	10	10	10	More than half	Positive	Negative	Positive	no	yes	yes	no	yes	yes	yes	No	No	No	No	No	No	Yes	Yes	Yes	yes	prefer not to answer set to missing	.p		2
	.l	63	1963	1	Belgium	1	Belgium	In the study city	university degree (Bachelor, Masters, PhD)	7	2		3	Few	Positive	Negative		yes	yes				yes	no	.j	.j	.j	.j	.j	.j	.j	.j	.j	no	jump	10	.i	0
	NotReactive	72	1972	1	Belgium	1	Belgium	In the study city	university education (below degree level)	1	3	3	12	Less than half	Neither neg nor pos	Negative	Positive	yes	yes	no	no	yes	no	no	.j	.j	.j	.j	.j	.j	.j	.j	.j	no	jump	10	5	0	0	0	0
	NotReactive	52	1952	1	Belgium	1	Belgium	In the study city	high school or similar		15			Few	Neither neg nor pos	Negative	Positive	yes	no	jump	jump	jump	jump	no	.j	.j	.j	.j	.j	.j	.j	.j	.j	no	jump	.p
	NotReactive	61	1961	2	Australia	1	Belgium	Within 100 km of the study city	university degree (Bachelor, Masters, PhD)	1	2	1	4	Less than half	Neither neg nor pos	Negative	Positive	yes	no	jump	jump	jump	jump	yes	No	No	No	No	No	No	No	No	No	yes	yes	6	0	0
	NotReactive	89	1989	2	Netherlands	2	Netherlands	I am a tourist/visitor from another country	university education (below degree level)	10	0	0	0	All or almost all	Positive	Negative	Neither neg nor pos	yes	no	jump	jump	jump	jump	no	.j	.j	.j	.j	.j	.j	.j	.j	.j	no	jump	2	0	0	0
	NotReactive	90	1990	1	Belgium	1	Belgium	Within 100 km of the study city	post high school education (vocational school or college)	3	15	10		All or almost all	Very positive	Very positive	Neither neg nor pos	yes	yes	no	yes	yes	yes	no	.j	.j	.j	.j	.j	.j	.j	.j	.j	no	jump	1	1	1	0	0	1
	NotReactive	60	1960	1	Belgium	1	Belgium	In the study city	university education (below degree level)	40	80		20	All or almost all	Very positive	Very positive	Very positive	yes	yes				yes	yes	No	No	No	No	No	No	No	No	No	yes	yes	4	4	1	0	0	0
	NotReactive	86	1986	1	Belgium	1	Belgium	In the study city	post high school education (vocational school or college)	100	100	100	0	All or almost all	Negative	Very positive	Very positive	yes	yes	no	no	yes	no	no	.j	.j	.j	.j	.j	.j	.j	.j	.j	no	jump	5	1	0	0	0	0
	Reactive	78	1978	1	Belgium	1	Belgium	Within 100 km of the study city	high school or similar	0	2	0	0	All or almost all	Very positive	Very positive	Very positive	yes	yes	yes				yes	No	No	No	No	No	No	No	No	No		yes	9	2	0	0	0	0
	NotReactive	79	1979	1	Belgium	1	Belgium	Within 100 km of the study city	post high school education (vocational school or college)	20				All or almost all	Very positive	Very positive	Very positive	yes	yes			yes		no	.j	.j	.j	.j	.j	.j	.j	.j	.j	no	jump	1	1	1	0	0	0
	NotReactive	74	1974	1	Belgium	1	Belgium	In the study city	university degree (Bachelor, Masters, PhD)	2	4			More than half	Neither neg nor pos	Negative	Neither neg nor pos	yes	no	jump	jump	jump	jump	yes	No	No	No	No	No	No	No	No	No	yes	yes	5	5	0	1
	NotReactive	73	1973	2	Greece	1	Belgium	In the study city	university degree (Bachelor, Masters, PhD)	15	30	30	2	More than half	Negative	Negative	Neither neg nor pos	yes	no	jump	jump	jump	jump	yes	No	No	No	No	No	No	No	No	No	yes	yes	40	10	0
	Reactive	72	1972	2	Turkey	1	Belgium	In the study city	post high school education (vocational school or college)					None				yes	yes					yes										yes	yes
	NotReactive	84	1984	2	Brazil	1	Belgium	Within 100 km of the study city	post high school education (vocational school or college)	3	3	3	3	More than half	Positive	Very positive	Very positive	no	yes	no	no	yes	yes	yes	No	No	No	No	No	No	No	No	No	yes	yes	4	2	0	0	0	0
	NotReactive	54	1954	2	France	1	Belgium	Within 100 km of the study city	university education (below degree level)	1	1	1		More than half	Positive	Neither neg nor pos	Positive		no	jump	jump	jump	jump	yes										yes	yes	15	12	2			15
	NotReactive	92	1992	2	Brazil	1	Belgium	tourist/visitor/commuter from this country	post high school education (vocational school or college)	0	3	0	0	Less than half	Positive	Neither neg nor pos	Positive	yes	yes		yes			no	.j	.j	.j	.j	.j	.j	.j	.j	.j	yes	yes	.p		0	0	0	0
	Reactive	87	1987	1	Belgium	1	Belgium	In the study city	university education (below degree level)	15	5	15	1	All or almost all	Positive	Very positive	Very positive	yes	no	jump	jump	jump	jump	yes	No	No	No	No	No	No	No	No	No	yes	yes	72	60	12	0	0	0
	Reactive	74	1974	1	Belgium	1	Belgium	Within 100 km of the study city	I prefer not to answer					All or almost all	Very positive	Very positive	Very positive	yes	yes	yes		no	no	yes	I prefer not to answer	I prefer not to answer	I prefer not to answer	I prefer not to answer	I prefer not to answer	I prefer not to answer	I prefer not to answer	I prefer not to answer	I prefer not to answer	yes	yes
	NotReactive	64	1964	1	Belgium	1	Belgium	In the study city	university education (below degree level)	1	1	2	5	All or almost all	Negative	Neither neg nor pos	Positive	yes	no	jump	jump	jump	jump	no	.j	.j	.j	.j	.j	.j	.j	.j	.j	no	jump	10	4	0
	NotReactive	68	1968	1	Belgium	1	Belgium	Within 100 km of the study city	secondary school	30	30	30	30	Few	Neither neg nor pos	Neither neg nor pos	Neither neg nor pos	no	yes	yes	yes	yes		yes	No	No	No	No	No	No	No	No	No	yes	yes	2	1	0
	NotReactive	63	1963	1	Belgium	1	Belgium	In the study city	post high school education (vocational school or college)	0	50	3	5	All or almost all	Neither neg nor pos	Neither neg nor pos	Positive	yes	no	jump	jump	jump	jump	no	.j	.j	.j	.j	.j	.j	.j	.j	.j	yes	no	20	3	1
	NotReactive	80	1980	2	Morocco	1	Belgium	Within 100 km of the study city	university degree (Bachelor, Masters, PhD)	20	10	20	8	All or almost all	Neither neg nor pos	Negative	Very positive	yes	yes		yes	yes		yes	No	No	No	No	No	No	No	No	No	yes	yes	100	2	0	0	0	2
	NotReactive	87	1987	1	Belgium	1	Belgium	In the study city	university degree (Bachelor, Masters, PhD)	1	1	0	0	All or almost all	Neither neg nor pos	Neither neg nor pos	Very positive	yes	no	jump	jump	jump	jump	yes	No	No	No	No	No	No	No	No	No	yes	yes	2	0	0	0	0	0
	NotReactive	64	1964	1	Belgium	1	Belgium	Within 100 km of the study city	university degree (Bachelor, Masters, PhD)	3	0	0	10	Less than half	Neither neg nor pos	Positive	Very positive	yes	no	jump	jump	jump	jump	no	.j	.j	.j	.j	.j	.j	.j	.j	.j	yes	yes	15	5	0
	Reactive	81	1981	1	Belgium	1	Belgium	Within 100 km of the study city	high school or similar	1	1	1	0	All or almost all	Very positive	Very positive	Very positive	yes	yes	yes	no	yes	no	yes	No	No	No	No	No	No	No	No	No	yes	yes	10	10	0		2
	NotReactive	71	1971	2	Lebanon	1	Belgium	In the study city	university education (below degree level)	10	100	300	200	All or almost all	Negative	Negative	Neither neg nor pos	yes	yes	yes	yes	yes	yes	yes	No	No	No	No	I do not know	No	I do not know	No	No	yes	yes	70	20	10	2
	NotReactive	74	1974	2	Italy	2	France	I am a tourist/visitor from another country	post high school education (vocational school or college)		1	1	8	More than half	Neither neg nor pos	Neither neg nor pos	Very positive	yes	yes	no	yes	yes	yes	yes	No	No	No	No	No	No	No	No	No	yes	yes	15	7	2	0	0	0
	NotReactive	66	1966	1	Belgium	1	Belgium	Within 100 km of the study city	university degree (Bachelor, Masters, PhD)		30	30		All or almost all	Very positive	Very positive	Very positive	yes	yes		yes			yes	No	No	No	No	No	No	No	Yes	No	yes	yes	0	0	0	0	0	0
	NotReactive	76	1976	1	Belgium	1	Belgium	In the study city	university degree (Bachelor, Masters, PhD)	10	15	15	2	All or almost all	Neither neg nor pos	Positive	Very positive	yes	no	jump	jump	jump	jump	yes	No	No	No	No	No	No	No	No	No	yes	yes	9	7	0
	NotReactive	87	1987	2	Ireland (Republic of)	1	Belgium	In the study city	elementary school	1	1	1	0	All or almost all	Very positive	Neither neg nor pos	Very positive	yes	no	jump	jump	jump	jump	yes	No	No	No	No	No	No	No	No	No	yes	yes	12	11	10	0	0	10
	NotReactive	64	1964	2	Finland	2	Finland	I am a tourist/visitor from another country	university degree (Bachelor, Masters, PhD)	8	2	8	0	All or almost all	Positive	Positive	Very positive	yes	yes	no	no	yes	no	no	.j	.j	.j	.j	.j	.j	.j	.j	.j	no	jump	1	0	0	0	0	1
	NotReactive	65	1965	1	Belgium	1	Belgium	In the study city	post high school education (vocational school or college)	0	12	12	12	All or almost all	Neither neg nor pos	Very positive	Positive	yes	yes	no	no	yes	no	yes	No	No	No	No	No	No	No	No	No	yes	yes	2	0	0	0	0	0
	NotReactive	63	1963	1	Belgium	1	Belgium	In the study city	university education (below degree level)	3	6	6	1	All or almost all	Negative	Negative	Neither neg nor pos	yes	yes	no	no	no	no	yes	Yes	No	No	No	No	No	No	No	No	yes	yes	25	15	.i	0	0	0
	NotReactive	75	1975	1	Belgium	1	Belgium	Within 100 km of the study city	post high school education (vocational school or college)	1	3	6	1	All or almost all	Neither neg nor pos	Very positive	Very positive	yes	yes	no	no	yes	no	yes	No	No	No	No	No	No	No	No	No	yes	yes	10	5	0	0	0	0
	NotReactive	84	1984	2	France	1	Belgium	In the study city	university degree (Bachelor, Masters, PhD)	6	12	12	0	All or almost all	Neither neg nor pos	Neither neg nor pos	Very positive	yes	yes	no	no	yes	no	yes	No	No	No	No	No	No	No	No	No	yes	yes	15	2	1
	NotReactive	83	1983	1	Belgium	1	Belgium	In the study city	university degree (Bachelor, Masters, PhD)	7	30	90	2	More than half	Positive	Very positive	Very positive	yes	no	jump	jump	jump	jump	yes	No	No	No	No	Yes	No	No	No	No	yes	yes	10	10	0	0	0	0
	NotReactive	58	1958	1	Belgium	1	Belgium								Negative	Positive	Positive	yes																yes	yes	4	0	0	0	0	0
	Reactive	66	1966	1	Belgium	1	Belgium	Within 100 km of the study city	university education (below degree level)	8				More than half	Neither neg nor pos	Negative	Neither neg nor pos	yes	yes	yes	no	yes	no	yes	No	No	No	No	No	No	No	No	No	yes	yes	3	3	2
	NotReactive	71	1971	2	Ireland (Republic of)	2	UK	I am a tourist/visitor from another country	university degree (Bachelor, Masters, PhD)	2	0	5	0	Few	Very negative	Positive	Positive	yes	yes	no				yes	No	No	No	No	No	No	No	No	No	yes	yes	0	1	0		1
	NotReactive	76	1976	1	Belgium	1	Belgium	Within 100 km of the study city	post high school education (vocational school or college)	10				All or almost all	Positive	Very positive	Very positive	yes	yes			yes		yes	No	No	No	No	No	No	No	No	No	yes	yes	20	10	1		20
	NotReactive	87	1987	1	Belgium	1	Belgium	In the study city	elementary school	30	40	30	0	All or almost all	Very positive	Very positive	Very positive	yes	yes	yes	no	yes	yes	yes	No	No	No	No	No	No	No	No	No	yes	yes	5	3	0	0	0	0
	NotReactive	60	1960	2	Mexico	1	Belgium	Within 100 km of the study city	university degree (Bachelor, Masters, PhD)	1	5	5	0	All or almost all	Neither neg nor pos			yes	yes			yes		yes	Yes	No	No	No	No	No	No	No	No	yes	yes	20	10	6	2
	NotReactive	68	1968	2	France	1	Belgium	In the study city	high school or similar	0	10	10	0	All or almost all	Neither neg nor pos	Neither neg nor pos	Positive	yes	no	jump	jump	jump	jump	no	.j	.j	.j	.j	.j	.j	.j	.j	.j	no	jump	0	0	0	0	0	0
	NotReactive	80	1980	2	Ireland (Republic of)	1	Belgium	In the study city	university degree (Bachelor, Masters, PhD)	0	2	10	2	All or almost all	Negative	Neither neg nor pos	Positive	no	no	jump	jump	jump	jump	no	.j	.j	.j	.j	.j	.j	.j	.j	.j	no	jump	10	3	1		1
	NotReactive	80	1980	1	Belgium	1	Belgium	Within 100 km of the study city	university degree (Bachelor, Masters, PhD)	0	3	0	6	All or almost all	Very positive	Very positive	Very positive	yes	yes			yes	yes	yes	No	No	No	No	No	No	No	No	No	yes	yes	30	20	0	0	0	0
	NotReactive	82	1982	1	Belgium	1	Belgium	In the study city	university degree (Bachelor, Masters, PhD)	10	2		3	All or almost all	Very positive	Very positive	Very positive	yes	yes			yes		yes	No	No	No	No	No	No	No	Yes	No	yes	yes	20	5	0
	NotReactive	67	1967	2	France	1	Belgium	In the study city	university education (below degree level)	0	0	90	4	Few	Neither neg nor pos	Neither neg nor pos	Positive	yes	no	jump	jump	jump	jump	yes	Yes	No	No	No	No	No	No	No	No	yes	no	4	4	0
	NotReactive	83	1983	2	Senegal	1	Belgium	In the study city	university degree (Bachelor, Masters, PhD)	8	5	10	8	Few				yes	yes	yes		yes		no	.j	.j	.j	.j	.j	.j	.j	.j	.j	no	jump	.p		0
	NotReactive	73	1973	1	Belgium	1	Belgium	In the study city	high school or similar	0	30		1	All or almost all	Positive	Positive	Positive	yes	no	jump	jump	jump	jump	yes	No	No	No	No	No	No	No	No	No	yes	yes	11	0	0	0	0	0
	NotReactive	90	1990	1	Belgium	1	Belgium	Within 100 km of the study city	high school or similar	300		600	50	All or almost all	Very negative	Positive	Positive	yes	no	jump	jump	jump	jump	yes	No	No	No	No	No	No	No	No	No	yes	yes	1	0	1			2
	NotReactive	67	1967	1	Belgium	1	Belgium	Within 100 km of the study city	university education (below degree level)	12	0	0	0	All or almost all	Neither neg nor pos	Positive	Very positive	yes	yes					yes										yes	yes	1	0	0	0	0	0
	NotReactive	74	1974	1	Belgium	1	Belgium	In the study city	post high school education (vocational school or college)	10	10	10	10	Few	Neither neg nor pos	Neither neg nor pos	Neither neg nor pos	yes	yes	no	no	no	no	yes										no	jump	10	10	10
	NotReactive	79	1979	2	Morocco	1	Belgium	In the study city	university education (below degree level)	100	50	50	100	Few	Negative	Very negative	Neither neg nor pos	yes	yes	yes	yes	yes		yes	Yes									yes	yes	20	10	0
	NotReactive	85	1985	2	Malta	1	Belgium	In the study city	university degree (Bachelor, Masters, PhD)	10	11	13	0	All or almost all	Very positive	Negative	Very positive	yes	yes			yes		yes	No	No	No	No	No	No	No	No	No	yes	yes	0	0	0	0	0	0
	NotReactive	71	1971	1	Belgium	1	Belgium	Within 100 km of the study city	university education (below degree level)	14	4	15	12	All or almost all	Neither neg nor pos	Neither neg nor pos	Positive	yes	yes			yes		no	.j	.j	.j	.j	.j	.j	.j	.j	.j	no	jump	58	25	0
	NotReactive	65	1965	1	Belgium	1	Belgium	Within 100 km of the study city	university degree (Bachelor, Masters, PhD)	12	10	10	3	All or almost all	Positive	Neither neg nor pos	Negative	yes	yes					yes	No	No	No	No	No	No	No	No	No	yes	yes	8	8	0	0
	NotReactive	76	1976	1	Belgium	1	Belgium	In the study city	university degree (Bachelor, Masters, PhD)	2	15	50	3	All or almost all	Positive	Very positive	Positive	no	yes	no	yes	yes	no	no	.j	.j	.j	.j	.j	.j	.j	.j	.j	no	jump	3	0	0
	NotReactive	86	1986	2	United States of America	2	Canada	I am a tourist/visitor from another country	university education (below degree level)	10	2	9	0	All or almost all	Positive	Negative	Very positive	yes	no	jump	jump	jump	jump	no	.j	.j	.j	.j	.j	.j	.j	.j	.j	no	jump	3	2	0	0	0	0
	NotReactive	54	1954	1	Belgium	1	Belgium	Within 100 km of the study city	university degree (Bachelor, Masters, PhD)	0	3	0	0	All or almost all	Very positive	Very positive	Very positive	yes	yes	no	yes	no	no	no	.j	.j	.j	.j	.j	.j	.j	.j	.j	no	jump	0	0	0
	Reactive	81	1981	1	Belgium	1	Belgium	Within 100 km of the study city	university education (below degree level)	4	2	2	2	All or almost all	Very positive	Very positive	Very positive	yes	yes		yes	yes		yes	No	No	No	No	No	No	No	No	No		yes	18	18	18	9	9
	NotReactive	76	1976	1	Belgium	1	Belgium	In the study city	post high school education (vocational school or college)	0	70	70	0	All or almost all	Positive	Positive	Positive	yes	yes	no	no	no	yes	no	.j	.j	.j	.j	.j	.j	.j	.j	.j	no	jump	0	0	0
	.l	70	1970	2	Morocco	1	Belgium	In the study city	university degree (Bachelor, Masters, PhD)	1	1	1	1	None	Very negative	Very negative	Very negative	yes	no	jump	jump	jump	jump	yes	No	No	No	No	No	No	No	No	No	yes	yes	.p
	NotReactive	51	1951	1	Belgium	1	Belgium	In the study city	high school or similar			50		All or almost all	Neither neg nor pos	Positive	Positive	yes	no	jump	jump	jump	jump	yes	No	No	No	No	No	No	No	No	No	yes		.p	0	0
	NotReactive	78	1978	1	Belgium	1	Belgium	Within 100 km of the study city	university education (below degree level)	1	1	1		Few	Positive	Positive	Positive	yes	no	jump	jump	jump	jump	no	.j	.j	.j	.j	.j	.j	.j	.j	.j	no	jump	1	1	0
	NotReactive	72	1972	1	Belgium	1	Belgium	In the study city	university degree (Bachelor, Masters, PhD)	5	90	90	2	All or almost all	Negative	Positive	Positive	no	yes	no	no	yes	yes	yes	No	No	No	No	No	No	No	No	No	yes	yes	10	10	0
	Reactive	83	1983	1	Belgium	1	Belgium	Within 100 km of the study city	high school or similar	3	0	0	0	All or almost all	Very positive	Very positive	Very positive	yes	yes	no	no	yes	yes	yes	No	No	Yes	No	No	No	No	No	No	yes	no	25	25	5	2
	Reactive	79	1979	1	Belgium	1	Belgium	Within 100 km of the study city	university education (below degree level)	0	0	0	3	All or almost all	Positive	Neither neg nor pos	Very positive	yes	yes	no	no	yes	no	no	.j	.j	.j	.j	.j	.j	.j	.j	.j	no	jump	0	0	0
	NotReactive	71	1971	2	France	1	Belgium	In the study city	university education (below degree level)	5	4	2	3	Less than half	Neither neg nor pos	Positive	Positive	yes	no	jump	jump	jump	jump	no	.j	.j	.j	.j	.j	.j	.j	.j	.j	no	jump	20	20	.i
	NotReactive	85	1985	1	Belgium	1	Belgium	In the study city	secondary school			24	3	Less than half	Negative			yes	no	jump	jump	jump	jump	yes	No	No		No	No	No	No			yes	yes	.p
	NotReactive	91	1991	2	Mexico	1	Belgium	Within 100 km of the study city	post high school education (vocational school or college)	12	8	8	0	All or almost all	Positive	Very positive	Very positive	yes	yes	no	no	yes	no	yes	No	No	No	No	No	No	No	No	No	yes	no	20	20	10	0	0	10
	NotReactive	76	1976	1	Belgium	1	Belgium	In the study city	high school or similar	3	15	5	0	All or almost all	Neither neg nor pos	Neither neg nor pos	Positive	yes	yes	no	no	no	yes	yes	No	No	No	No	No	No	No	No	No	yes	yes	3	1	0
	NotReactive	89	1989	2	France	1	Belgium	In the study city	university education (below degree level)	5	0	1	0	All or almost all	Neither neg nor pos	Very positive	Positive	yes	yes			yes		yes	No	No	No	No	No	No	No	No	No	yes	yes	1	1	1	0	0	1
	NotReactive	65	1965	1	Belgium	1	Belgium	Within 100 km of the study city	university degree (Bachelor, Masters, PhD)	3	10	1	12	More than half	Neither neg nor pos	Positive	Positive	yes	yes	no	yes	yes	yes	yes	No	Yes	Yes	No	No	No	Yes	No	No	yes	yes	20	3	1	0	1	0
	NotReactive	75	1975	1	Belgium	1	Belgium	In the study city	post high school education (vocational school or college)	10	10	10	0	All or almost all	Very positive	Positive	Very positive	yes	yes			yes		yes	No	No	No	No	No	No	No	No	No	yes	yes	3	1	0	0	0	0
	NotReactive	95	1995	1	Belgium	1	Belgium	Within 100 km of the study city	post high school education (vocational school or college)	9	0	10	0	All or almost all	Positive	Positive	Very positive	yes	yes	I prefer not to answer	I prefer not to answer	I prefer not to answer	I prefer not to answer	yes	No	No	No	No	No	No	No	No	No	no	jump	11	10	0	0	0	0
	NotReactive	93	1993	1	Belgium	1	Belgium	In the study city	high school or similar	6	10	15	0	All or almost all	Negative	Positive	Neither neg nor pos	yes	no	jump	jump	jump	jump	yes	No	No	No	No	No	No	No	No	No	yes	yes	9	9	.i
	.l	74	1974	1	Belgium	1	Belgium	In the study city	university degree (Bachelor, Masters, PhD)	2	0	0	2	All or almost all	Positive	Very positive	Positive	yes	no	jump	jump	jump	jump	yes	No	No	No	No	No	No	No	No	No	yes	yes	20	5	0
	NotReactive	89	1989	1	Belgium	1	Belgium	In the study city	post high school education (vocational school or college)	4	2		3	All or almost all	Negative	Positive	Neither neg nor pos	no						no	.j	.j	.j	.j	.j	.j	.j	.j	.j	no	jump	12	5	.i		1
	NotReactive	81	1981	2		1	Belgium								Very negative	Very negative	Very negative	yes	yes	yes	yes			yes										yes	yes	20	10	1	1
	NotReactive	86	1986	1	Belgium	1	Belgium	In the study city	post high school education (vocational school or college)	15	15	20	1	All or almost all	Very positive	Very positive	Very positive	yes	yes	no	yes	yes		yes	Yes	No	No	No	No	No	No	No	No	yes	yes	10	10	0	0	0	0
	NotReactive	85	1985	2	Bosnia and Herzegovina	1	Belgium	In the study city	university education (below degree level)	2	1	2	0	I prefer not to answer	Neither neg nor pos	Neither neg nor pos	Neither neg nor pos	prefer not to answer set to missing	yes	no	no	yes	yes	no	.j	.j	.j	.j	.j	.j	.j	.j	.j	no	jump	0	0	2
	NotReactive	78	1978	1	Belgium	1	Belgium								Positive	Very positive	Very positive	yes	no	jump	jump	jump	jump	yes	No	No	No	No	No	No	No	No	No	yes	yes	.p	4	4	0
	NotReactive	77	1977	2	Lithuania	2	Lithuania	I am a tourist/visitor from another country	university degree (Bachelor, Masters, PhD)	1	3	2		Few	Positive	Positive	Positive	yes	no	jump	jump	jump	jump	yes	No	No	No	No	No	No	No	No	No	yes	no	3	3	0
	NotReactive	88	1988	2	Netherlands	2	Netherlands	I am a tourist/visitor from another country	post high school education (vocational school or college)	10	10	10	2	All or almost all	Very positive	Very positive	Very positive	yes	yes	yes	yes	yes	yes	yes	No	No	No	No	No	No	No	No	No	yes	yes
	NotReactive	60	1960	1	Belgium	1	Belgium	Within 100 km of the study city	university education (below degree level)	7	7	2	1	Less than half	Negative	Neither neg nor pos	Positive	yes	yes					yes	No	No	No	No	No	No	No	No	No	yes		15	12	0	0	0	0
	.l	76	1976	1	Belgium	1	Belgium	In the study city	elementary school					Few	Very negative	Very negative	Very negative	yes	no	jump	jump	jump	jump	yes										yes	yes	2	.i	.i
	NotReactive	71	1971	1	Belgium	1	Belgium	In the study city	university degree (Bachelor, Masters, PhD)	15		15	4	All or almost all	Negative	Negative	Positive	yes	yes	no	no	yes	yes	no	.j	.j	.j	.j	.j	.j	.j	.j	.j	yes	yes	100	50	3
	NotReactive	87	1987	1	Belgium	2	UK	I am a tourist/visitor from another country	university education (below degree level)	3	2		1	Few		Positive	Neither neg nor pos	yes	yes		yes			yes		Yes								yes	yes	8	8	1			1
	NotReactive	55	1955	1	Belgium	1	Belgium	Within 100 km of the study city	university education (below degree level)	2	4	4	2	Few	Neither neg nor pos	Negative	Negative	yes	no	jump	jump	jump	jump	no	.j	.j	.j	.j	.j	.j	.j	.j	.j	no	jump	6	2	2
	NotReactive	71	1971	1	Belgium	1	Belgium	tourist/visitor/commuter from this country	high school or similar			1		None			Negative	prefer not to answer set to missing	no	jump	jump	jump	jump	no	.j	.j	.j	.j	.j	.j	.j	.j	.j	no	jump	0	0	0	0	0	0
	NotReactive	74	1974	2	Germany	2	Germany	I am a tourist/visitor from another country	university degree (Bachelor, Masters, PhD)	2	3	2	2	All or almost all	Neither neg nor pos	Positive	Positive	yes	yes		yes	yes		no	.j	.j	.j	.j	.j	.j	.j	.j	.j	no	jump	1	0	0
	NotReactive	78	1978	2	Sweden	2	Sweden	I am a tourist/visitor from another country	university education (below degree level)	10	0	20	1	All or almost all	Very positive	Very positive	Very positive	yes	yes	yes	yes	yes	no	yes	Yes	Yes	Yes	No	No	No	No	No	No	yes	yes	20	2	0	0	0	0
	NotReactive	78	1978	1	Belgium	1	Belgium	Within 100 km of the study city	university degree (Bachelor, Masters, PhD)	3	10		0	All or almost all	Neither neg nor pos	Positive	Positive	yes	yes	no	no	yes	no	no	.j	.j	.j	.j	.j	.j	.j	.j	.j	yes	yes	5	5	0
	Reactive	68	1968	2	France	2	France	Within 100 km of the study city	post high school education (vocational school or college)	8	0	0	0	Less than half	Negative	Neither neg nor pos	Positive	yes	no	jump	jump	jump	jump	yes	No	No	No	Yes	No	No	Yes	No	No		yes	0	0	0
	NotReactive	78	1978	2	Iraq	1	Belgium	In the study city	university degree (Bachelor, Masters, PhD)					Less than half	Negative	Very negative	Neither neg nor pos	no	yes	I prefer not to answer				yes	I prefer not to answer									yes	yes	50	50	2	0	2	0
	NotReactive	91	1991	1	Belgium	1	Belgium	In the study city	post high school education (vocational school or college)	9	9	9	0	All or almost all	Very positive	Very positive	Positive	yes	yes	no	no	yes	yes	yes	No	No	No	No	No	No	No	No	No	yes	yes	0	0	0	0	0	0
	NotReactive	77	1977	2	France	1	Belgium	In the study city	university degree (Bachelor, Masters, PhD)	4	20	20	0	More than half	Neither neg nor pos	Positive	Very positive	yes	yes	yes	no	yes	yes	yes	Yes	No	No	No	No	No	No	No	No	yes	yes	12	2	0
	NotReactive	94	1994	1	Belgium	1	Belgium	Within 100 km of the study city	post high school education (vocational school or college)	3	0	0	0	All or almost all	Neither neg nor pos	Negative	Very positive	yes	no	jump	jump	jump	jump	no	.j	.j	.j	.j	.j	.j	.j	.j	.j	no	jump	1	1	1		1
	NotReactive	76	1976	1	Belgium	1	Belgium	Within 100 km of the study city	high school or similar	3	2			Few	Negative		Very positive	no	yes	no	no	no	yes	no	.j	.j	.j	.j	.j	.j	.j	.j	.j	no	jump	1	1	1
	.l	61	1961	1	Belgium	1	Belgium	In the study city	high school or similar	6	50	0	0	All or almost all	Positive	Positive	Positive	yes	yes			yes		yes	No	No	No	No	No	No	No	No	No	yes	yes	15	5	2	1	1
	NotReactive	68	1968	1	Belgium	1	Belgium	Within 100 km of the study city	university education (below degree level)	1	2	2	0	All or almost all	Positive	Positive	Very positive	yes	yes	no	no	yes		no	.j	.j	.j	.j	.j	.j	.j	.j	.j	no	jump	1	0	0	0	0	1
	NotReactive	73	1973	1	Belgium	1	Belgium	Within 100 km of the study city	university degree (Bachelor, Masters, PhD)	0	0	1	0	All or almost all	Positive	Positive	Very positive	yes	no	jump	jump	jump	jump	no	.j	.j	.j	.j	.j	.j	.j	.j	.j	yes	yes	5	5	0
	NotReactive	95	1995	1	Belgium	1	Belgium	Within 100 km of the study city	post high school education (vocational school or college)	10	0	5	0	All or almost all	Positive	Very positive	Very positive	yes	yes	no	no	yes	yes	no	.j	.j	.j	.j	.j	.j	.j	.j	.j	no	jump	4	3	0
	NotReactive	88	1988	1	Belgium	1	Belgium	Within 100 km of the study city	university education (below degree level)	80	10	80	3	None	Very negative	Very positive	Very negative	no	yes	yes	I prefer not to answer	I prefer not to answer	yes	no	.j	.j	.j	.j	.j	.j	.j	.j	.j	no	jump	4	.i	.i
	NotReactive	71	1971	1	Belgium	2	South Africa	I am a tourist/visitor from another country	university degree (Bachelor, Masters, PhD)	12	2		3	All or almost all	Very positive	Positive	Positive	yes	no	jump	jump	jump	jump	yes	No	No	No	No	No	No	No	No	No	yes	yes	0	0	0	0
	NotReactive	62	1962	1	Belgium	1	Belgium	Within 100 km of the study city	university degree (Bachelor, Masters, PhD)	1	10	10	0	None	Neither neg nor pos	Negative	Neither neg nor pos	yes	yes			yes		no	.j	.j	.j	.j	.j	.j	.j	.j	.j	no	jump	.p		0	0	0	0
	.l	85	1985	1	Belgium	1	Belgium	In the study city	post high school education (vocational school or college)	12	0	20	3	All or almost all	Very positive	Neither neg nor pos	Very positive	yes	yes		yes	yes	yes	no	.j	.j	.j	.j	.j	.j	.j	.j	.j	no	jump	15	8	1
	Reactive	69	1969	2	Netherlands	2	Netherlands	I am a tourist/visitor from another country	post high school education (vocational school or college)	12	1	1	10	All or almost all	Positive	Very positive	Very positive	yes	yes	no	no	yes	yes	yes	Yes	No	Yes	No	No	No	No	No	No	no	jump	200	200	200	175	25	0
	NotReactive	80	1980	2	Spain	1	Belgium	In the study city	university degree (Bachelor, Masters, PhD)	5	20	20	0	More than half	Negative	Positive	Very positive	yes	yes	no	no	yes	no	no	.j	.j	.j	.j	.j	.j	.j	.j	.j	no	jump	0	0	0	0	0	0
	Reactive	75	1975	1	Belgium	1	Belgium	tourist/visitor/commuter from this country	university education (below degree level)	10		10		All or almost all	Negative	Very positive	Positive	yes	no	jump	jump	jump	jump	yes	No	No	No	No	No	No	No	No	No	yes	yes	50	50	1		1
	NotReactive	66	1966	2	France	2	France	I am a tourist/visitor from another country	high school or similar	0	2	2	3	All or almost all	Positive	Very positive	Very positive	yes	no	jump	jump	jump	jump	yes	Yes	No	No	No	No	No	No	No	No	yes	yes	10	3	0	0	0	0
	NotReactive	93	1993	1	Belgium	1	Belgium	In the study city	high school or similar	4	2	20	0	All or almost all	Positive	Neither neg nor pos	Very positive	yes	yes	no	no	yes	yes	yes	No	No	No	No	No	No	No	No	No	yes	yes	6	2	1	0	1	0
	NotReactive	90	1990	1	Belgium	1	Belgium	In the study city	university degree (Bachelor, Masters, PhD)	10		93		All or almost all	Positive	Very positive	Very positive	yes	yes	no	no	no	yes	yes	No	No	No	No	No	No	No	No	No	yes	yes	2	2	0	0
	NotReactive	85	1985	1	Belgium	1	Belgium	In the study city	university education (below degree level)					All or almost all	Neither neg nor pos	Negative	Positive	yes	yes	yes				yes	No	No	No	No	No	No	No	No	No	yes	yes	0	0	0
	Reactive	60	1960	2	France	1	Belgium	In the study city	university degree (Bachelor, Masters, PhD)	5	50		12	All or almost all	Very positive	Neither neg nor pos	Very positive	yes	no	jump	jump	jump	jump	yes	No	No	No	No	No	No	No	No	No	yes	yes	50	30	30
	NotReactive	86	1986	1	Belgium	1	Belgium	Within 100 km of the study city	university education (below degree level)	0	0	0	3	All or almost all	Negative	Positive	Very positive	yes	no	jump	jump	jump	jump	yes	No	No	No	No	No	No	No	No	No	yes	yes	15	15	0
	NotReactive	67	1967	1	Belgium	1	Belgium	Within 100 km of the study city	high school or similar	2	1	3	12	All or almost all	Very positive	Very positive	Very positive	yes	yes			yes		yes	No	No	No	No	No	No	No	No	No	yes	yes	2	0	0	0
	NotReactive	76	1976	2	Vietnam	1	Belgium	In the study city	university degree (Bachelor, Masters, PhD)	1	1	1		All or almost all	Positive	Negative	Positive	yes	yes			yes		no	.j	.j	.j	.j	.j	.j	.j	.j	.j	no	jump	1	1	0
	NotReactive	63	1963	2	France	1	Belgium	In the study city	post high school education (vocational school or college)	0	90	90	15	All or almost all	Positive	Negative	Positive	yes	yes	no	no	yes	no	no	.j	.j	.j	.j	.j	.j	.j	.j	.j	no	jump	168	168	56
	Reactive	61	1961	1	Belgium	1	Belgium	In the study city	university education (below degree level)	24	9			All or almost all	Neither neg nor pos	Positive	Positive	yes	no	jump	jump	jump	jump	yes	Yes	Yes	Yes	No	No	No	No	No	No	yes	yes	48	48	18	18
	NotReactive	61	1961	1	Belgium	1	Belgium	Within 100 km of the study city	university degree (Bachelor, Masters, PhD)	0	4	4	2	All or almost all	Positive	Positive	Positive	yes	yes	no	no	yes	no	yes	No	No	No	No	No	No	No	No	No	yes	yes	1	1	0	0	0	0
	NotReactive	67	1967	1	Belgium	1	Belgium	In the study city	university degree (Bachelor, Masters, PhD)	0	0	40	0	All or almost all	Positive	Very positive	Very positive	yes	no	jump	jump	jump	jump	yes	No	No	No	No	No	No	No	No	No	yes	yes	0	0	0
	NotReactive	62	1962	1	Belgium	1	Belgium	In the study city	university degree (Bachelor, Masters, PhD)	3		20	30	All or almost all	Positive	Neither neg nor pos	Positive	yes	yes			yes		yes	No	No	No	No	No	No	No	No	No	yes	yes	5	0	0
	NotReactive	67	1967	1	Belgium	1	Belgium	In the study city	post high school education (vocational school or college)	1	2	10	10	All or almost all	Very positive	Very positive	Very positive	yes	no	jump	jump	jump	jump	yes	No	No	No	No	No	No	No	No	No	yes		4	0	0
	NotReactive	93	1993	1	Belgium	1	Belgium	In the study city	elementary school			24	34	Few	Negative	Neither neg nor pos	Neither neg nor pos	yes	no	jump	jump	jump	jump	I prefer not to answer	.j	.j	.j	.j	.j	.j	.j	.j	.j	no	jump	1	1	1
	NotReactive	82	1982	2	Brazil	1	Belgium	In the study city	high school or similar	3	15	5	0	Few	Positive	Very positive	Very positive	yes	yes			yes		yes	No	No	No	No	No	No	No	No	No	yes	yes	1	1	0	0	0	0
	NotReactive	66	1966	1	Belgium	1	Belgium	Within 100 km of the study city	post high school education (vocational school or college)	4		2	2	Few	Neither neg nor pos	Neither neg nor pos	Neither neg nor pos	yes	yes		yes	yes		no	.j	.j	.j	.j	.j	.j	.j	.j	.j	yes	yes	20	.i	2
	Reactive	77	1977	1	Belgium	1	Belgium	tourist/visitor/commuter from this country	university degree (Bachelor, Masters, PhD)	4	15	15	6	More than half	Neither neg nor pos	Neither neg nor pos	Very positive	yes	yes	no	yes	yes	yes	yes	No	No	No	No	No	No	No	No	No	yes	yes	100	100	10		10
	Reactive	66	1966	2	Argentina	1	Belgium	In the study city	university education (below degree level)	0	12	12	3	All or almost all	Neither neg nor pos	Positive	Very positive	yes	yes	no	no	yes	no	I prefer not to answer	.j	.j	.j	.j	.j	.j	.j	.j	.j	prefer not to answer set to missing	jump	.p
	NotReactive	78	1978	1	Belgium	1	Belgium	In the study city	university degree (Bachelor, Masters, PhD)	1	1	1	0	All or almost all	Positive	Very positive	Very positive	yes	no	jump	jump	jump	jump	no	.j	.j	.j	.j	.j	.j	.j	.j	.j	no	jump	0	0	0	0	0	0
	NotReactive	76	1976	2	Netherlands	2	Netherlands	I am a tourist/visitor from another country	university degree (Bachelor, Masters, PhD)	1	3		2	All or almost all	Positive	Positive	Positive	yes	yes	yes	yes	yes		yes	No	No	No	No	No	No	No	No	No	yes	yes	5	1	0	0	0	0
	NotReactive	69	1969	2	Portugal	1	Belgium	In the study city	post high school education (vocational school or college)	2	5	10	5	Few	Neither neg nor pos	Positive	Very positive	yes	no	jump	jump	jump	jump	no	.j	.j	.j	.j	.j	.j	.j	.j	.j	no	jump	0	0	0	0
	NotReactive	79	1979	1	Belgium	1	Belgium	In the study city	university degree (Bachelor, Masters, PhD)	1	1	1	1	More than half	Neither neg nor pos	Positive	Positive	yes	yes			yes		yes	No	No	No	No	No	No	No	No	No	yes		4	3	0	0	0	0
	NotReactive	88	1988	1	Belgium	1	Belgium	In the study city	university education (below degree level)	10	0	0	0	All or almost all	Very positive	Very positive	Very positive	yes	yes			yes		yes	No	No	No	No	No	No	No	No	No	yes	yes	2	2	0
	NotReactive	65	1965	1	Belgium	1	Belgium	In the study city	post high school education (vocational school or college)					Few	Negative	Negative	Positive	yes	no	jump	jump	jump	jump	yes			Yes							yes	yes	3	2	1
	NotReactive	59	1959	2	France	2	France	I am a tourist/visitor from another country	university degree (Bachelor, Masters, PhD)					Less than half				yes	yes			yes	yes	yes	No	No	No	No	No	No	No	No	No	yes	yes			0
	Reactive	67	1967			2	France	I am a tourist/visitor from another country	university degree (Bachelor, Masters, PhD)	1	0	1	2	Few	Neither neg nor pos	Positive	Positive	yes	yes	no	no	yes	no	yes	Yes	No	No	No	No	No	No	No	No	yes	yes	20	20	20
	NotReactive	78	1978	1	Belgium	1	Belgium	In the study city	post high school education (vocational school or college)	15	5	5	15	All or almost all	Negative	Negative	Positive	yes	yes	no	no	yes	no	no	.j	.j	.j	.j	.j	.j	.j	.j	.j	no	jump	0	0	0	0	0	1
	NotReactive	75	1975	2	Australia	1	Belgium	In the study city	university degree (Bachelor, Masters, PhD)	3	0	5	0	All or almost all	Positive	Positive	Very positive	yes	yes	no	no	yes	no	yes	Yes	No	No	No	No	No	No	No	No	yes	yes	3	0	1	0	0	1
	NotReactive	61	1961	2	Switzerland	2	Switzerland	I am a tourist/visitor from another country	university degree (Bachelor, Masters, PhD)	1			1	Few	Negative	Negative	Neither neg nor pos	yes	no	jump	jump	jump	jump	no	.j	.j	.j	.j	.j	.j	.j	.j	.j	no	jump	1	1	0
	NotReactive	46	1946	1	Belgium	1	Belgium	In the study city	high school or similar					All or almost all			Positive	yes	yes		yes	yes		yes	No	No	No	No	No	No	No	No	No	yes	yes	4	0	4
	NotReactive	80	1980	1	Belgium	1	Belgium	In the study city	university degree (Bachelor, Masters, PhD)	1	3	3	0	All or almost all	Neither neg nor pos	Positive	Positive	yes	yes	no	no	no	yes	no	.j	.j	.j	.j	.j	.j	.j	.j	.j	no	jump	10	.i	1
	NotReactive	76	1976	1	Belgium	1	Belgium	Within 100 km of the study city	university education (below degree level)	0	0	40	40	All or almost all	Very positive	Very positive	Very positive	yes	yes	yes	no	yes	no	yes	No	No	No	No	No	No	No	No	No	yes	yes	10	2	0
	NotReactive	77	1977	2	Italy	1	Belgium	In the study city	university degree (Bachelor, Masters, PhD)	0	2	2	3	All or almost all	Very positive	Very positive	Very positive	yes	yes			yes		yes	No	No	No	No	No	No	No	No	No	yes	yes	10	5	3	0	0	0
	Reactive	70	1970	2	France	1	Belgium	In the study city	university degree (Bachelor, Masters, PhD)	1	1	1	0	All or almost all	Positive	Very positive	Very positive	yes	no	jump	jump	jump	jump	yes	No	No	No	No	No	No	No	No	No		yes	1	0	0
	NotReactive	80	1980	1		1		In the study city	university degree (Bachelor, Masters, PhD)	10	20	10	2	All or almost all	Positive	Positive	Positive	yes	yes	no	yes	yes	yes	no	.j	.j	.j	.j	.j	.j	.j	.j	.j	no	jump	12	10	0	0	0	0
	Reactive	79	1979	2	France	2	Portugal	Within 100 km of the study city	high school or similar	10	10	10	0	All or almost all	Negative	Neither neg nor pos	Very positive	yes	yes	I prefer not to answer	I prefer not to answer	I prefer not to answer	I prefer not to answer	yes	No	No	Yes	No	No	No	No	No	No	yes	yes	150	150	10	3	6	1
	NotReactive	48	1948	1	Belgium	1	Belgium	In the study city	secondary school	50	100	100	24	All or almost all	Very positive	Very positive	Very positive	yes	no	jump	jump	jump	jump	yes	No	No	No	No	No	No	No	I do not know	I do not know	yes	yes	10	5	5	0	0	5
	NotReactive	75	1975	1	Bulgaria	1	Bulgaria	In the study city	university degree (Bachelor, Masters, PhD)	20	20	20	10	More than half	Neither neg nor pos	Neither neg nor pos	Very positive	yes	yes	yes	yes	yes	no	no	.j	.j	.j	.j	.j	.j	.j	.j	.j	yes	yes	5	1	0	0	0	0
	NotReactive	89	1989	1	Bulgaria	1	Bulgaria	In the study city	post high school education (vocational school or college)	5	10	1	2	Less than half	Negative	Negative	Neither neg nor pos	yes	yes	no	yes	no	no	no	.j	.j	.j	.j	.j	.j	.j	.j	.j	no	jump	7	5	0	0	0	5
	NotReactive	91	1991	2	Macedonia (Former Yugoslav Republic of)	1	Bulgaria	In the study city	high school or similar	8	20	3	0	Less than half	Neither neg nor pos	Negative	Positive	yes	yes	yes	yes	yes	no	no	.j	.j	.j	.j	.j	.j	.j	.j	.j	yes	yes	10	9	0	0	0	0
	.l	78	1978	1	Bulgaria	1	Bulgaria	In the study city	university degree (Bachelor, Masters, PhD)	12	25	10	0	All or almost all	Very negative	Negative	Positive	yes	yes	yes	yes	yes	yes	no	.j	.j	.j	.j	.j	.j	.j	.j	.j	no	jump	1	1	1	0	0	1
	.l	87	1987	1	Bulgaria	1	Bulgaria	In the study city	post high school education (vocational school or college)	2	5	10	0	More than half	Neither neg nor pos	Positive	Positive	yes	yes	yes	no	yes	no	yes		No	No	No	No	No	No			no	jump	10	8	5	0	6	2
	NotReactive	83	1983	1	Bulgaria	1	Bulgaria	Within 100 km of the study city	high school or similar	12	65	10		All or almost all	Neither neg nor pos	Positive	Very positive	yes	yes	yes	yes	yes	yes	no	.j	.j	.j	.j	.j	.j	.j	.j	.j	yes	yes	9	9	7
	NotReactive	89	1989	1	Bulgaria	1	Bulgaria	In the study city	high school or similar	4	2	0	0	More than half	Positive	Positive	Positive	yes	yes	yes	yes	no	no	no	.j	.j	.j	.j	.j	.j	.j	.j	.j	yes	yes	4	4	0	0	0	0
	NotReactive	72	1972	1	Bulgaria	1	Bulgaria	In the study city	university degree (Bachelor, Masters, PhD)	12	5	3	5	Few	Negative	Positive	Very negative	yes				yes		yes	No	No	No	No	No	No	No	No	No	yes	yes	5	2	0	0	2	0
	NotReactive	83	1983	1	Bulgaria	2	Turkey	tourist/visitor/commuter from this country	university education (below degree level)	9	15	11	9	Few	Very negative	Very negative	Very negative	yes	no	jump	jump	jump	jump	no	.j	.j	.j	.j	.j	.j	.j	.j	.j	no	jump	2	2	1	0	2	0
	NotReactive	70	1970	1	Bulgaria	1	Bulgaria	In the study city	high school or similar	0	0	0	5	Less than half	Negative	Negative	Positive	yes	yes	no	yes	yes	no	no	.j	.j	.j	.j	.j	.j	.j	.j	.j	yes	yes	5	5	0	0	0	0
	NotReactive	90	1990	1	Bulgaria	1	Bulgaria	Within 100 km of the study city	university education (below degree level)	12	10	6	1	Less than half	Negative	Negative	Negative	yes	yes	no	yes	yes	no	no	.j	.j	.j	.j	.j	.j	.j	.j	.j	yes	yes	20	20	7	0	20	0
	NotReactive	74	1974	1	Bulgaria	1	Bulgaria	tourist/visitor/commuter from this country	elementary school	60	70	30	50	Less than half	Positive	Very positive	Positive	yes	yes		yes			no	.j	.j	.j	.j	.j	.j	.j	.j	.j	yes	yes	60	60	60	0	60	0
	NotReactive	78	1978	1	Bulgaria	1	Bulgaria	Within 100 km of the study city	high school or similar	4	5	8	2	Few	Negative	Negative	Neither neg nor pos	no	no	jump	jump	jump	jump	no	.j	.j	.j	.j	.j	.j	.j	.j	.j	no	jump	2	2	2	0	2	0
	NotReactive	83	1983	1	Bulgaria	1	Bulgaria	In the study city	high school or similar	7	25	9	0	Less than half	Negative	Neither neg nor pos	Neither neg nor pos	yes	yes	yes	yes	yes	no	no	.j	.j	.j	.j	.j	.j	.j	.j	.j	yes	yes	5	3	1	0	5	0
	NotReactive	80	1980	1	Bulgaria	1	Bulgaria	In the study city	university degree (Bachelor, Masters, PhD)	15	20	30	10	Less than half	Negative	Negative	Neither neg nor pos	yes	yes	yes	yes	yes	no	no	.j	.j	.j	.j	.j	.j	.j	.j	.j	yes	yes	5	5	0	0	0	0
	NotReactive	74	1974	1	Bulgaria	1	Bulgaria	In the study city	university degree (Bachelor, Masters, PhD)	7	14	7		More than half	Positive	Positive	Very positive	yes	yes	yes	yes	yes		yes	No							No	No	yes	yes	0	0	0	0	0	0
	NotReactive	80	1980	1	Bulgaria	1	Bulgaria	In the study city	university degree (Bachelor, Masters, PhD)	30	30	20	0	Less than half	Negative	Very negative	Positive	yes	yes	yes	yes	yes	no	no	.j	.j	.j	.j	.j	.j	.j	.j	.j	yes	yes	5	5	0	0	0	0
	NotReactive	84	1984	1	Bulgaria	1	Bulgaria	Within 100 km of the study city	secondary school	5	10	1	0	Few	Negative	Neither neg nor pos	Positive	yes	yes	no	yes	yes	no	no	.j	.j	.j	.j	.j	.j	.j	.j	.j	yes	yes	15	15	5
	NotReactive	87	1987	1	Bulgaria	1	Bulgaria	In the study city	post high school education (vocational school or college)	7	26			Less than half	Negative	Neither neg nor pos	Positive	yes	yes		yes	yes		no	.j	.j	.j	.j	.j	.j	.j	.j	.j	no	jump	6	6	3		3
	NotReactive	83	1983	2	Germany	1	Bulgaria	In the study city	university degree (Bachelor, Masters, PhD)	2	10	15	2	More than half	Positive	Positive	Positive	yes	yes	yes	yes	yes	yes	yes	Yes	No	No	Yes	No	No	No	No	No	yes	yes	20	20	3	0	3	0
	NotReactive	93	1993	1	Bulgaria	1	Bulgaria	In the study city	post high school education (vocational school or college)	4	12	8	1	More than half	Neither neg nor pos	Neither neg nor pos	Neither neg nor pos	yes	yes	yes	yes	yes		yes	No	No	No	No						yes	yes	7	7	2		2	5
	NotReactive	81	1981	1	Bulgaria	1	Bulgaria	In the study city	university degree (Bachelor, Masters, PhD)	10	30	40	5	All or almost all	Negative	Neither neg nor pos	Very positive	yes	yes	yes	yes	yes	yes	yes	No	No	No	No	No	No	No	No	No	yes	yes	5	3	0	0	0	0
	NotReactive	90	1990	1	Bulgaria	1	Bulgaria	In the study city	university education (below degree level)	0	15	1	3	More than half	Positive	Neither neg nor pos	Positive	no	yes	no	yes	yes	no	no	.j	.j	.j	.j	.j	.j	.j	.j	.j	no	jump	15	15	0	0		0
	NotReactive	90	1990	1	Bulgaria	1	Bulgaria	In the study city	university degree (Bachelor, Masters, PhD)	5	20	20	2	Few	Very negative	Neither neg nor pos	Neither neg nor pos	yes	yes	yes	no	no	no	no	.j	.j	.j	.j	.j	.j	.j	.j	.j	yes	yes	15	10	0	0	0	0
	NotReactive	76	1976	1	Bulgaria	1	Bulgaria	In the study city	high school or similar	5	4	3	1	Few	Negative	Neither neg nor pos	Positive	yes	yes	yes	yes	yes	no	yes	Yes	No	No	No	No	No	Yes	No	No	yes	yes	10	8	2	0	10	0
	.l	84	1984	1	Bulgaria	1	Bulgaria	In the study city	university education (below degree level)	7	15	20	1	Less than half	Negative	Very negative	Neither neg nor pos	yes	yes	yes	yes	yes	yes	yes	No	No	No	Yes	No	No	No	No	No	yes	yes	2	2	2	0	2	0
	NotReactive	69	1969	1	Bulgaria	1	Bulgaria	In the study city	university degree (Bachelor, Masters, PhD)		12	10	6	More than half	Negative	Neither neg nor pos	Positive	yes	yes	yes	I prefer not to answer	yes	I prefer not to answer	yes	No	I prefer not to answer	Yes	I prefer not to answer	I prefer not to answer	I prefer not to answer	I prefer not to answer	No	No	yes	yes	2	2	1		1
	NotReactive	80	1980	1	Bulgaria	1	Bulgaria	In the study city	university degree (Bachelor, Masters, PhD)	20	60	20	10	More than half	Neither neg nor pos	Neither neg nor pos	Positive	yes	yes	yes	yes	yes	no	no	.j	.j	.j	.j	.j	.j	.j	.j	.j	yes	yes	17	13	10	0	5	5
	NotReactive	92	1992	1	Bulgaria	1	Bulgaria	In the study city	high school or similar	8	30	20	0	All or almost all	Negative	Neither neg nor pos	Positive	yes	yes	yes	yes	yes	no	no	.j	.j	.j	.j	.j	.j	.j	.j	.j	yes	yes	3	3	.i		0
	.l	77	1977	1	Bulgaria	1	Bulgaria	In the study city	post high school education (vocational school or college)		10	10	3	More than half	Negative	Positive	Very positive	no	no	jump	jump	jump	jump	no	.j	.j	.j	.j	.j	.j	.j	.j	.j	no	jump	5	5	3		3
	NotReactive	91	1991	1	Bulgaria	1	Bulgaria	In the study city	high school or similar	5	5	10	3	Less than half	Very negative	Positive	Positive	yes	yes	yes	yes	yes	yes	yes	No	No	No	No	No		Yes	No	No	yes	yes	15	10	5	1	4	0
	NotReactive	91	1991	1	Bulgaria	1	Bulgaria	In the study city	post high school education (vocational school or college)	5	20	2	2	More than half	Positive	Positive	Positive	yes	yes	yes	no	yes	no	no	.j	.j	.j	.j	.j	.j	.j	.j	.j	no	jump	1	1	0	0	0	0
	NotReactive	69	1969	1	Bulgaria	1	Bulgaria	In the study city	university education (below degree level)	6	10	4	8	Less than half	Neither neg nor pos	Neither neg nor pos	Positive	yes	yes	yes	yes	yes	no	no	.j	.j	.j	.j	.j	.j	.j	.j	.j	yes	yes	3	3	0	0	0	0
	NotReactive	77	1977	1	Bulgaria	1	Bulgaria	In the study city	post high school education (vocational school or college)	12	30	10	0	More than half	Neither neg nor pos	Positive	Very positive	no	yes	no	yes	yes		no	.j	.j	.j	.j	.j	.j	.j	.j	.j	no	jump	10	10	.i		10
	NotReactive	87	1987	1	Bulgaria	1	Bulgaria	In the study city	high school or similar	6	15	1	0	Few	Negative	Neither neg nor pos	Very positive	yes	yes	yes	yes	yes	no	no	.j	.j	.j	.j	.j	.j	.j	.j	.j	yes	yes	20	15	2	0	2	0
	NotReactive	78	1978	1	Bulgaria	1	Bulgaria	tourist/visitor/commuter from this country	university degree (Bachelor, Masters, PhD)		65	15	9	Less than half	Negative	Neither neg nor pos	Very positive	yes	yes	yes	yes	yes	I prefer not to answer	yes	No	I prefer not to answer	I prefer not to answer	I prefer not to answer	I prefer not to answer	I prefer not to answer	I prefer not to answer	No	No	yes	yes	1	1	0	0	0	0
	NotReactive	76	1976	1	Bulgaria	1	Bulgaria	In the study city	university education (below degree level)	6	6		6	More than half	Neither neg nor pos	Positive	Very positive	yes	yes	yes	yes	yes		yes			Yes							yes	yes	6	6	0	0	0	0
	NotReactive	90	1990	1	Bulgaria	1	Bulgaria	In the study city	post high school education (vocational school or college)	3	20	0	0	Few	Neither neg nor pos	Neither neg nor pos	Positive	yes	yes	yes	yes	yes	yes	no	.j	.j	.j	.j	.j	.j	.j	.j	.j	yes	yes	10	10	0	0	0	0
	Reactive	87	1987	1	Bulgaria	1	Bulgaria	In the study city	elementary school	5	20	10	0	Less than half	Very negative	Neither neg nor pos	Positive	yes	yes	yes	yes	no	no	no	.j	.j	.j	.j	.j	.j	.j	.j	.j	no	jump	0	0	0	0	0	0
	Reactive	80	1980	1	Bulgaria	1	Bulgaria	In the study city	post high school education (vocational school or college)	0	10	5	0	Few	Neither neg nor pos	Negative	Neither neg nor pos	yes	yes	no	yes	yes	no	yes	No	No	No	Yes	No	No	No	No	No	yes	yes	8	6	2	0	6	2
	NotReactive	84	1984	1	Bulgaria	1	Bulgaria	In the study city	post high school education (vocational school or college)	4	20	0	1	Few	Negative	Negative	Neither neg nor pos	yes	yes	no	no	no	no	no	.j	.j	.j	.j	.j	.j	.j	.j	.j	yes	yes	3	3	0	0	0	0
	NotReactive	80	1980	1	Bulgaria	1	Bulgaria	In the study city	university degree (Bachelor, Masters, PhD)	5	15	3	0	Few	Neither neg nor pos	Negative	Positive	yes	yes	no	no	yes	no	no	.j	.j	.j	.j	.j	.j	.j	.j	.j	yes	yes	3	3	0	0	0	0
	.l	89	1989	1	Bulgaria	1	Bulgaria	In the study city	high school or similar	6	15	10	0	Few	Negative	Neither neg nor pos	Very positive	yes	yes	yes	yes	yes	yes	no	.j	.j	.j	.j	.j	.j	.j	.j	.j	no	jump	10	6	0	0	0	0
	NotReactive	84	1984	1	Bulgaria	1	Bulgaria	In the study city	university degree (Bachelor, Masters, PhD)	5	15	10		Less than half	Very negative	Negative	Positive	yes	no	jump	jump	jump	jump	yes			Yes							yes	yes	.p
	NotReactive	90	1990	1	Bulgaria	1	Bulgaria	Within 100 km of the study city	university education (below degree level)	7	16		6	Less than half	Negative	Neither neg nor pos	Very positive	yes	yes	yes	yes	yes	I prefer not to answer	yes	No	I prefer not to answer	I prefer not to answer	I prefer not to answer	I prefer not to answer	I prefer not to answer	I prefer not to answer	No	No	yes	yes	0	0	0	0	0	0
	.l	91	1991	1	Bulgaria	1	Bulgaria	In the study city	post high school education (vocational school or college)		20			All or almost all	Neither neg nor pos	Positive	Very positive	no	yes			yes		no	.j	.j	.j	.j	.j	.j	.j	.j	.j	no	jump	15	12	5
	Reactive	79	1979	1	Bulgaria	1	Bulgaria	In the study city	university education (below degree level)	13	17	10	5	Few	Negative	Negative	Negative	yes	yes	yes	yes	yes		yes	Yes	No	No	No	No	No	No	No	No	yes	yes	10	9	0
	NotReactive	91	1991	1	Bulgaria	1	Bulgaria	In the study city	university education (below degree level)	10	16		7	More than half	Positive	Positive	Positive	yes	yes		yes	yes		no	.j	.j	.j	.j	.j	.j	.j	.j	.j	yes	yes	4	4	4		4
	NotReactive	68	1968	1	Bulgaria	1	Bulgaria	Within 100 km of the study city	university education (below degree level)	3	6	3	3	All or almost all	Neither neg nor pos	Positive	Very positive	no	no	jump	jump	jump	jump	no	.j	.j	.j	.j	.j	.j	.j	.j	.j	no	jump	3	3	0	0	0	0
	NotReactive	80	1980	1	Bulgaria	1	Bulgaria	In the study city	university degree (Bachelor, Masters, PhD)	15	7	3	4	Less than half		Neither neg nor pos	Neither neg nor pos	yes	yes	yes	yes	yes	yes	yes	No	No	No	No	No	No	No	No	No	yes	yes	10	2	0	0	0	10
	NotReactive	85	1985	1	Bulgaria	1	Bulgaria	In the study city	secondary school	0	8	0	0	Few	Very negative	Negative	Neither neg nor pos	no	yes	no	yes	no	no	no	.j	.j	.j	.j	.j	.j	.j	.j	.j	no	jump	40	40	.i
	NotReactive	88	1988	1	Bulgaria	2	Germany	In the study city	university degree (Bachelor, Masters, PhD)	2	10	3	0	Less than half	Positive	Neither neg nor pos	Positive	yes	yes	no	no	no	yes	yes	No	No	No	No	No	No	No	No	No	yes	yes	6	6	4	0	0	4
	NotReactive	90	1990	1	Bulgaria	1	Bulgaria		university education (below degree level)	10	7	6	2	Less than half	Negative	Negative	Neither neg nor pos	yes	yes	no	no	yes	no	yes	No	Yes	No	No	No	No	No	No		yes	yes	11	10	0	0	0	0
	NotReactive	89	1989	1	Bulgaria	1	Bulgaria	In the study city	high school or similar	11	10	10	3	Less than half	Negative	Neither neg nor pos	Neither neg nor pos	yes	yes	no	yes	no	no	yes	No	Yes	No	No	No	No		Yes	No	yes	yes	20	17	5	1	15	1
	NotReactive	80	1980	1	Bulgaria	1	Bulgaria	In the study city	post high school education (vocational school or college)	10	20	3	0	Few	Neither neg nor pos	Neither neg nor pos	Neither neg nor pos	no	yes	no	no	no	no	no	.j	.j	.j	.j	.j	.j	.j	.j	.j	no	jump	15	15	3	0	3	0
	.l	81	1981	2	Greece	1	Bulgaria	In the study city	post high school education (vocational school or college)	0	20	0	0	Few	Negative	Neither neg nor pos	Positive	yes	yes	yes	yes	no	no	yes	No	No	No	No	No	No	No	No	Yes	yes	yes	30	30	10	0	10	0
	NotReactive	79	1979	1	Bulgaria	1	Bulgaria	In the study city	university degree (Bachelor, Masters, PhD)	10	5	3	2	Few	Negative	Negative	Negative		yes	no	yes	yes	no	no	.j	.j	.j	.j	.j	.j	.j	.j	.j	no	jump	4	3	0	0	0	0
	NotReactive	77	1977	1	Bulgaria	1	Bulgaria	In the study city	university education (below degree level)	0	20	0	1	Less than half	Negative	Negative	Positive	yes	yes	yes	yes	yes	yes	no	.j	.j	.j	.j	.j	.j	.j	.j	.j	yes	yes	2	2	0	0	2	0
	NotReactive	86	1986	1	Bulgaria	1	Bulgaria	In the study city	university education (below degree level)	12	7	3	1	Less than half	Negative	Positive	Positive	yes	yes	yes	yes	yes	no	yes	No	No	No	No	No	I do not know	Yes	No	No	yes	yes	10	6	1	0	6	0
	NotReactive	87	1987	1	Bulgaria	1	Bulgaria	In the study city	university education (below degree level)	8	18			Less than half	Neither neg nor pos	Neither neg nor pos	Neither neg nor pos	yes	yes	yes				no	.j	.j	.j	.j	.j	.j	.j	.j	.j	no	jump	8	8	6		3	3
	Reactive	90	1990	1	Bulgaria	1	Bulgaria	In the study city	university education (below degree level)	6	24	9	1	Less than half	Negative	Negative	Neither neg nor pos	yes	yes	yes	yes	yes	no	yes	Yes	No	No	No	No	No	No	No	No	yes	yes	12	.i	2	0		0
	NotReactive	71	1971	1	Bulgaria	1	Bulgaria	In the study city	elementary school	20	30	40	10	More than half	Very negative	Very negative	Positive	yes	yes	yes	yes	yes	yes	yes										yes	yes	0	0	0	0	0	0
	NotReactive	76	1976	1	Bulgaria	2	Denmark	I am a tourist/visitor from another country	university degree (Bachelor, Masters, PhD)	15	7	10	3	More than half	Neither neg nor pos	Neither neg nor pos	Positive	yes	yes	no	yes	yes	no	yes	No	No	Yes	No	No	No	No	No	No	yes	yes	5	5	0	0	0	0
	NotReactive	79	1979	1	Bulgaria	1	Bulgaria	In the study city	university education (below degree level)	7	14			All or almost all	Neither neg nor pos	Positive	Very positive	yes	yes	yes	yes	yes		yes			Yes							yes	yes	4	4	.i
	NotReactive	79	1979	1	Bulgaria	1	Bulgaria	In the study city	high school or similar	1	3	0	0	Few	Neither neg nor pos	Negative	Positive	yes	yes	yes	yes			yes	No	No	No	No	No	No	Yes	No	No	yes	yes	10	8	2	0	10	0
	.l	70	1970	1	Bulgaria	1	Bulgaria	In the study city	university degree (Bachelor, Masters, PhD)	2	5	1	3	Few	Negative	Negative	Neither neg nor pos	yes	yes	yes	yes	no	no	yes	No	No	No	I do not know	I do not know	I do not know	No	No	No	yes	yes	10	9	0		10
	NotReactive	91	1991	1	Bulgaria	1	Bulgaria	In the study city	high school or similar	5	20	1		Few	Negative	Very negative	Positive	yes	yes	no	yes	no	no	yes	No	No	No	No	No	No	No	No	No	no	jump	8	8	2		2	0
	.l	78	1978	1	Bulgaria	1	Bulgaria	In the study city	high school or similar	10	15	20	1	Less than half	Negative	Negative	Positive	yes	yes	yes	yes	yes	no	no	.j	.j	.j	.j	.j	.j	.j	.j	.j	yes	yes	4	4	2	0	2	0
	NotReactive	84	1984	1	Bulgaria	1	Bulgaria	In the study city	secondary school	2	15	4	1	Few	Neither neg nor pos	Neither neg nor pos	Positive	yes	yes	yes	yes	yes	no	yes	No	No	No	No	No	No	No	No	No	yes	yes	8	8	3	0	3	0
	NotReactive	69	1969	1	Bulgaria	1	Bulgaria	In the study city	university education (below degree level)	7	7	7		Less than half	Negative	Neither neg nor pos	Positive	yes	yes			yes		yes	No		No							yes	yes	1	1	1		1
	NotReactive	80	1980	1	Bulgaria	1	Bulgaria	In the study city	university degree (Bachelor, Masters, PhD)	0	20	3	0	Less than half	Negative	Neither neg nor pos	Positive	yes	yes	no	yes	yes	no	yes	No	No	No	No	No	No	No	No	No	yes	yes	10	10	0	0	0	0
	.l	68	1968	1	Bulgaria	1	Bulgaria	tourist/visitor/commuter from this country	university education (below degree level)	10		5		More than half	Neither neg nor pos	Negative	Neither neg nor pos	yes	yes		yes			yes	No		Yes					No	No	yes	yes	2	2	0	0		0
	NotReactive	82	1982	1	Bulgaria	1	Bulgaria	In the study city	university degree (Bachelor, Masters, PhD)	15	40	30	0	None	Very negative	Positive	Very negative	yes	yes	yes	yes	yes	no	no	.j	.j	.j	.j	.j	.j	.j	.j	.j	yes	yes	1	1	0	0	0	0
	NotReactive	86	1986	1	Bulgaria	1	Bulgaria	In the study city	university education (below degree level)	0	0	0	0	Few	Negative	Negative	Positive	yes	yes	no	yes	no	yes	no	.j	.j	.j	.j	.j	.j	.j	.j	.j	yes	yes	12	12	0	0	0	0
	NotReactive	82	1982	1	Bulgaria	1	Bulgaria	In the study city	university education (below degree level)	25	18	22	13	Few	Neither neg nor pos	Neither neg nor pos	Positive	yes	yes		yes			yes	No	Yes	No	No	No	No	No	No	No	yes	yes	15	14	1		7
	NotReactive	85	1985	1	Bulgaria	1	Bulgaria	In the study city	post high school education (vocational school or college)	5	10	5	0	More than half	Negative	Negative	Very positive	yes	yes	yes	yes	yes	yes	yes	No	No	No	Yes	No	No	No	No	No	yes	yes	0	0	0	0	0	0
	NotReactive	79	1979	1	Bulgaria	1	Bulgaria	In the study city	university education (below degree level)	4	10	2	3	More than half	Positive	Positive	Positive	yes	yes	no	yes	no	no	no	.j	.j	.j	.j	.j	.j	.j	.j	.j	no	jump	10	10	0	0	0	0
	NotReactive	91	1991	1	Bulgaria	1	Bulgaria	In the study city	university degree (Bachelor, Masters, PhD)	8	15	20	1	More than half	Neither neg nor pos	Neither neg nor pos	Positive	yes	yes	yes	yes	yes	yes	no	.j	.j	.j	.j	.j	.j	.j	.j	.j	yes	yes	15	15	4		4
	NotReactive	85	1985	1	Bulgaria	1	Bulgaria	Within 100 km of the study city	high school or similar	10	30	0	0	Less than half	Positive	Negative	Very positive	yes	yes	no	yes	no	no	no	.j	.j	.j	.j	.j	.j	.j	.j	.j	yes	yes	10	10	2	0	2	0
	.l	83	1983	1	Bulgaria	1	Bulgaria	In the study city	university degree (Bachelor, Masters, PhD)	33	15	20	0	Less than half	Negative	Neither neg nor pos	Neither neg nor pos	yes	yes	yes	no	yes	no	no	.j	.j	.j	.j	.j	.j	.j	.j	.j	yes	yes	3	3	2	0	3	0
	NotReactive	88	1988	1	Bulgaria	1	Bulgaria	In the study city	university degree (Bachelor, Masters, PhD)	10	10	5	1	Few	Negative	Negative	Negative	yes	yes	yes	yes	yes	yes	yes	No	No	No	I do not know	I do not know	I do not know	No	No	No	no	jump	18	10	2	0	2	0
	.l	83	1983	1	Bulgaria	1	Bulgaria	In the study city	university degree (Bachelor, Masters, PhD)	4	9	3	1	More than half	Positive	Neither neg nor pos	Positive	yes	yes	yes	yes	yes	no	no	.j	.j	.j	.j	.j	.j	.j	.j	.j	yes	yes	6	6	0
	Reactive	74	1974	1	Bulgaria	1	Bulgaria	In the study city	university degree (Bachelor, Masters, PhD)	10	10	10	10	More than half	Positive	Neither neg nor pos	Positive	yes	yes	yes	yes	yes		yes	No		No					No	No	yes	yes	1	1	0	0
	NotReactive	88	1988	1	Bulgaria	1	Bulgaria	In the study city	post high school education (vocational school or college)	0	5	0	0	Less than half	Negative	Negative	Positive	yes	yes	no	yes	no	no	no	.j	.j	.j	.j	.j	.j	.j	.j	.j	yes	yes	10	10	0	0	0	0
	NotReactive	69	1969	1	Bulgaria	1	Bulgaria	In the study city	university education (below degree level)	3	16			Few	Negative	Negative	Neither neg nor pos	yes	yes			yes		yes			Yes							yes	yes	0	0	0	0	0	0
	NotReactive	92	1992	1	Bulgaria	1	Bulgaria		secondary school	0	0	0	0	None	Very negative	Very negative	Negative	no	yes	no	yes	no	no	no	.j	.j	.j	.j	.j	.j	.j	.j	.j	no	jump	30	30	10	0	10	0
	NotReactive	88	1988	1	Bulgaria	1	Bulgaria	Within 100 km of the study city	university education (below degree level)	12	70	20	3	More than half	Neither neg nor pos	Positive	Positive	yes	yes	yes	yes	yes		yes	No	No						No	No	yes	yes	18	18	0	0	0	0
	NotReactive	80	1980	1	Bulgaria	1	Bulgaria	Within 100 km of the study city	high school or similar	3	10	0	1	Few	Negative	Very negative	Neither neg nor pos	yes	yes	no	yes	yes	yes	no	.j	.j	.j	.j	.j	.j	.j	.j	.j	yes	yes	10	10	3	0	3	0
	NotReactive	71	1971	1	Bulgaria	1	Bulgaria	In the study city	university degree (Bachelor, Masters, PhD)	9	11	5	3	More than half	Negative	Positive	Positive	yes	yes	yes	no	yes	no	yes	No	No	No	No	No	No	No	No	No	yes	yes	3	3	0	0	3	0
	NotReactive	75	1975	1	Bulgaria	2	Germany	I am a tourist/visitor from another country	post high school education (vocational school or college)	10	10	10	5	More than half	Positive	Positive	Positive	yes	yes	yes	yes	yes	yes	no	.j	.j	.j	.j	.j	.j	.j	.j	.j	yes	yes	2	2	0	0	2	0
	NotReactive	80	1980	1	Bulgaria	1	Bulgaria	In the study city	post high school education (vocational school or college)	0	10	0	0	Less than half	Negative	Neither neg nor pos	Neither neg nor pos	yes	yes	no	yes	no	no	yes	No	No	No	No	No	No	No	No	No	yes	yes	3	3	0
	NotReactive	82	1982	1	Bulgaria	1	Bulgaria	In the study city	post high school education (vocational school or college)	0	15	0	1	Few	Positive	Neither neg nor pos	Positive	yes	yes	no	yes	no	no	yes	No	No	No	No	No	No	Yes	No	No	yes	yes	8	8	2	0	2	0
	NotReactive	88	1988	1	Bulgaria	2	Germany	In the study city	high school or similar	5	3	2	3	Few	Negative	Positive	Positive	yes	yes	no	no	yes	no	yes	No	No	No	No	No		No	Yes	No	yes	yes	2	2	0	0	0	2
	NotReactive	71	1971	1	Bulgaria	1	Bulgaria	In the study city	high school or similar	6	20	10	0	None	Neither neg nor pos	Neither neg nor pos	Neither neg nor pos	yes	yes	yes	no	no	no	yes	No	No	No	No	No	No	No	No	No	yes	yes	0	0	0	0	0	0
	NotReactive	83	1983	1	Bulgaria	1	Bulgaria	In the study city	post high school education (vocational school or college)	6	1	3	2	More than half	Neither neg nor pos	Positive	Positive	yes	yes	yes	yes	yes	no	no	.j	.j	.j	.j	.j	.j	.j	.j	.j	yes	yes	12	10	2	0	0	0
	.l	88	1988	1	Bulgaria	1	Bulgaria	In the study city	high school or similar	5	20	20	5	Less than half	Very negative	Negative	Neither neg nor pos	no	yes	yes	yes	yes	no	no	.j	.j	.j	.j	.j	.j	.j	.j	.j	no	jump	4	3	0	0	0	0
	NotReactive	85	1985	1	Bulgaria	1	Bulgaria	In the study city	university education (below degree level)	18	36	15	0	More than half	Neither neg nor pos	Positive	Very positive	no	yes	no	no	yes	no	no	.j	.j	.j	.j	.j	.j	.j	.j	.j	no	jump	0	0	0	0	0	0
	NotReactive	80	1980	1	Bulgaria	1	Bulgaria	In the study city	university education (below degree level)	5	10	10	0	Few	Negative	Negative	Neither neg nor pos	yes	yes	yes	yes	yes	no	no	.j	.j	.j	.j	.j	.j	.j	.j	.j	yes	yes	10	10	2	0	2	0
	NotReactive	83	1983	1	Bulgaria	1	Bulgaria	In the study city	university education (below degree level)	18	90			More than half	Neither neg nor pos	Negative	Neither neg nor pos	yes	yes		yes			yes	No									yes	yes	3	3	1		1
	.l	80	1980	1	Bulgaria	1	Bulgaria	In the study city	university degree (Bachelor, Masters, PhD)	10	15	10	2	All or almost all	Positive	Positive	Positive	yes	yes	yes	yes	yes	yes	yes	Yes	No	No	No	No	No	No	No	No	yes	yes	10	10	1	0	1	0
	NotReactive	78	1978	1	Bulgaria	1	Bulgaria	In the study city	university education (below degree level)	2	8	2	2	Less than half	Neither neg nor pos	Neither neg nor pos	Very positive	yes	yes	yes	yes	yes	no	no	.j	.j	.j	.j	.j	.j	.j	.j	.j	yes	yes	5	5	0	0	0	0
	NotReactive	86	1986	1	Bulgaria	1	Bulgaria	In the study city	university education (below degree level)	5	3	1	2	Few	Negative	Negative	Negative	yes	yes	no	yes	no	no	yes	No	No	No	No	I do not know	I do not know	No	No	No	yes	yes	.p
	NotReactive	83	1983	1	Bulgaria	1	Bulgaria		university degree (Bachelor, Masters, PhD)	1	18	18		Few	Negative	Negative	Negative	no	yes		yes			yes			Yes							no	jump	0	0	0	0	0	0
	.l	80	1980	1	Bulgaria	1	Bulgaria	In the study city	high school or similar	5	15	12	0	More than half	Very negative	Negative	Positive	yes	yes	yes	yes	yes	no	no	.j	.j	.j	.j	.j	.j	.j	.j	.j	no	jump	12	12	0	0	0	0
	.l	80	1980	1	Bulgaria	1	Bulgaria	In the study city	university degree (Bachelor, Masters, PhD)	20	30	15	5	Less than half	Negative	Very negative	Positive	yes	yes	yes	yes	yes	no	no	.j	.j	.j	.j	.j	.j	.j	.j	.j	no	jump	10	8	1	0	1	0
	NotReactive	90	1990	1	Bulgaria	1	Bulgaria	In the study city	secondary school	0	10	0	0	Few	Very negative	Very negative	Negative	yes	yes	no	yes	no	no	no	.j	.j	.j	.j	.j	.j	.j	.j	.j	yes	yes	30	30	6	0	6	0
	NotReactive	81	1981	1	Bulgaria	1	Bulgaria	In the study city	university education (below degree level)	3	15	0	1	Less than half	Negative	Very negative	Positive	yes	yes	yes	yes	yes	yes	yes	No	No	No	No	No	No	No	No	No	yes	yes	0	0	0	0	0	0
	NotReactive	79	1979	1	Bulgaria	1	Bulgaria	In the study city	elementary school	2	10	0	5	Less than half	Very negative	Very negative	Neither neg nor pos	no	yes	yes	no	no	no	no	.j	.j	.j	.j	.j	.j	.j	.j	.j	no	jump	30	30	20	0	0	20
	NotReactive	92	1992	1	Bulgaria	1	Bulgaria	In the study city	high school or similar	10	20	20	5	All or almost all	Very negative	Positive	Very positive	no	no	jump	jump	jump	jump	no	.j	.j	.j	.j	.j	.j	.j	.j	.j	no	jump	10	10	0	0	0	0
	NotReactive	84	1984	1	Bulgaria	1	Bulgaria	In the study city	university degree (Bachelor, Masters, PhD)	35	27	20	10	Few	Neither neg nor pos	Negative	Neither neg nor pos		yes	no	yes	yes	no	yes	No	No	No	Yes	No	No	No	No	No	yes	yes	27	17	3
	NotReactive	79	1979	1	Bulgaria	1	Bulgaria	In the study city	university education (below degree level)	0	10	0	0	Less than half	Neither neg nor pos	Positive	Positive	yes	yes	yes	yes	no	yes	yes	No	No	No	No	No	No	Yes	No	No	yes	yes	20	20	15	0	15	0
	NotReactive	93	1993	1	Bulgaria	1	Bulgaria	In the study city	post high school education (vocational school or college)	15	7	10	3	Less than half	Negative	Negative	Neither neg nor pos	yes	yes	yes	no	yes	no	yes	No	Yes	No	No	No	I do not know	No	No	No	yes	yes	10	9	3	1	9	0
	NotReactive	89	1989	1	Bulgaria	1	Bulgaria	In the study city	post high school education (vocational school or college)	10	6	6	0	Few	Negative	Negative	Negative	yes	yes	yes	yes	yes		yes	No	No	No	No	Yes	I do not know	No	No	No	yes	yes	12	10	2	0	12	0
	NotReactive	93	1993	1	Bulgaria	1	Bulgaria	Within 100 km of the study city	high school or similar	2	10	0	3	Less than half	Positive	Neither neg nor pos	Positive	yes	yes	no	yes	no	no	no	.j	.j	.j	.j	.j	.j	.j	.j	.j	no	jump	8	8	2	0	2	0
	NotReactive	88	1988	1	Bulgaria	1	Bulgaria	Within 100 km of the study city	post high school education (vocational school or college)	10	30	5	0	Less than half	Neither neg nor pos	Positive	Very positive	yes	yes	yes	yes	no	no	no	.j	.j	.j	.j	.j	.j	.j	.j	.j	yes	yes	6	6	0	0	0	0
	NotReactive	55	1955	1	Bulgaria	1	Bulgaria	In the study city	high school or similar	5	18	0	0	Few	Neither neg nor pos	Neither neg nor pos	Neither neg nor pos	yes	yes	no	yes	no	no	no	.j	.j	.j	.j	.j	.j	.j	.j	.j	yes	yes	20	20	2	0	15	0
	NotReactive	93	1993	1	Bulgaria	1	Bulgaria	In the study city	high school or similar	3	5	1	1	Less than half	Neither neg nor pos	Very negative	Very positive	yes	yes	no	no	yes	no	no	.j	.j	.j	.j	.j	.j	.j	.j	.j	no	jump	15	15	0	0	0	0
	NotReactive	86	1986	1	Bulgaria	1	Bulgaria	In the study city	university education (below degree level)	0	50	0	0	Less than half	Neither neg nor pos	Neither neg nor pos	Positive	yes	yes	yes	yes	no	no	no	.j	.j	.j	.j	.j	.j	.j	.j	.j	yes	yes	10	10	0	0	0	0
	NotReactive	90	1990	1	Bulgaria	1	Bulgaria	Within 100 km of the study city	post high school education (vocational school or college)	3	6			Less than half	Very negative	Very negative	Negative	no	no	jump	jump	jump	jump	no	.j	.j	.j	.j	.j	.j	.j	.j	.j	no	jump	1	1	1		1
	.l	81	1981	1	Bulgaria	1	Bulgaria	In the study city	university degree (Bachelor, Masters, PhD)	10	13	10	0	Few	Negative	Negative	Negative	yes	yes	yes	yes	yes		yes	No	No	No	No	No	No	No	No	No	yes	yes	17	10	0
	NotReactive	77	1977	1	Bulgaria	1	Bulgaria	In the study city	university education (below degree level)	9	3	10	3	Less than half	Negative	Neither neg nor pos	Positive	yes	yes	no	yes	yes	no	no	.j	.j	.j	.j	.j	.j	.j	.j	.j	no	jump	9	7	1	0	9	0
	NotReactive	83	1983	1	Bulgaria	1	Bulgaria	In the study city	university education (below degree level)	0	0	0	0	Less than half	Neither neg nor pos	Neither neg nor pos	Neither neg nor pos	yes	yes	no	yes	no	no	yes	No	No	No	No	No	No	No	No	No	yes	yes	6	6	1	0	1	0
	.l	91	1991	1	Bulgaria	1	Bulgaria	In the study city	post high school education (vocational school or college)	15	3	10	1	Few	Negative	Negative	Negative	yes	yes	yes	yes	no	no	yes	No	No	No	No	No	No	No	No	No	yes	yes	20	18	2	0	20	0
	NotReactive	90	1990	1	Bulgaria	1	Bulgaria	In the study city	high school or similar	7	14	1	0	Less than half	Negative	Negative	Neither neg nor pos	yes	yes	yes	yes	no	no	yes	No	No	No	No	No	No	No	No	No	yes	yes	5	5	0	0	0	0
	NotReactive	92	1992	1	Bulgaria	1	Bulgaria	In the study city	high school or similar	2	10	0	0	Few	Negative	Neither neg nor pos	Negative	yes	yes	yes	yes	yes	yes	yes	Yes	No	No	No	No	No	No	No	No	yes	yes	5	5	2	0	2	0
	NotReactive	85	1985	1	Bulgaria	1	Bulgaria	In the study city	post high school education (vocational school or college)	6	30	0	0	Less than half	Neither neg nor pos	Neither neg nor pos	Neither neg nor pos	yes	yes	yes	yes	no	no	no	.j	.j	.j	.j	.j	.j	.j	.j	.j	yes	yes	8	8	1	0	1	0
	NotReactive	86	1986	1	Bulgaria	1	Bulgaria	In the study city	university education (below degree level)	10	30		0	More than half	Neither neg nor pos	Neither neg nor pos	Positive	yes	yes	yes	yes	yes	no	no	.j	.j	.j	.j	.j	.j	.j	.j	.j	yes	yes	10	8	2		9	1
	NotReactive	85	1985	1	Bulgaria	1	Bulgaria	In the study city	high school or similar	8	20	5	1	Few	Neither neg nor pos	Negative	Positive	yes	yes	yes	yes	no	no	yes	Yes	No	No	No	No	No	Yes	No	No	yes	yes	20	12	1	0	1	0
	NotReactive	91	1991	1	Bulgaria	1	Bulgaria	In the study city	high school or similar	20	10	20	2	Less than half	Very negative	Negative	Positive	yes	yes	yes	yes	no	no	yes	Yes	No	No	No	No	No	No	No	No	yes	yes	10	7	5	0	0	5
	NotReactive	85	1985	1	Bulgaria	1	Bulgaria	In the study city	university degree (Bachelor, Masters, PhD)	27	29	10	7	Few	Neither neg nor pos	Neither neg nor pos	Neither neg nor pos	yes	yes	yes	yes	yes		yes	No	No	No	No	No	No	No	No	No	yes	yes	21	13	0
	NotReactive	92	1992	1	Bulgaria	1	Bulgaria	In the study city	high school or similar	10	35	5	1	Few	Negative	Negative	Negative	yes	yes	yes	yes	no	no	no	.j	.j	.j	.j	.j	.j	.j	.j	.j	yes	yes	20	10	2	0	20	0
	NotReactive	83	1983	1	Bulgaria	1	Bulgaria	In the study city	university education (below degree level)	0	10	1	2	Few	Neither neg nor pos	Very negative	Positive	yes	yes	yes	yes	no	no	no	.j	.j	.j	.j	.j	.j	.j	.j	.j	yes	yes	10	10	1	0	1	0
	NotReactive	94	1994	1	Bulgaria	1	Bulgaria	In the study city	high school or similar	2	10	0	0	More than half	Positive	Positive	Positive	yes	yes	yes	yes	no	no	no	.j	.j	.j	.j	.j	.j	.j	.j	.j	yes	yes	3	3	0	0	0	0
	NotReactive	86	1986	1	Bulgaria	1	Bulgaria	In the study city	secondary school	0	5	0	0	Few	Very negative	Very negative	Very negative	yes	yes	no	yes	no	no	no	.j	.j	.j	.j	.j	.j	.j	.j	.j	no	jump	40	30	21
	NotReactive	90	1990	1	Bulgaria	1	Bulgaria	In the study city	high school or similar	10	10	10	0	More than half	Neither neg nor pos	Very negative	Positive	yes	yes	yes	yes	yes	no	yes										yes	yes	3	3	2	0	0	2
	NotReactive	90	1990	1	Bulgaria	1	Bulgaria	In the study city	post high school education (vocational school or college)	7	3	1	2	Few	Negative	Negative	Negative	yes	yes	yes	yes	yes	no	yes	No	No	No	No	No	No	No	No	No	yes	yes	6	3	0	0	6	0
	NotReactive	85	1985	1	Bulgaria	1	Bulgaria	In the study city	university degree (Bachelor, Masters, PhD)	20	40	30	15	More than half	Neither neg nor pos	Neither neg nor pos	Positive	yes	yes	yes	yes	yes	no	no	.j	.j	.j	.j	.j	.j	.j	.j	.j	yes	yes	5	5	5	0	5	0
	NotReactive	92	1992	1	Bulgaria	1	Bulgaria	In the study city	post high school education (vocational school or college)	3	5	7	9	More than half	Neither neg nor pos	Positive	Very positive	yes	yes			yes		no	.j	.j	.j	.j	.j	.j	.j	.j	.j	yes	yes	0	0	0	0	0	0
	NotReactive	79	1979	1	Bulgaria	1	Bulgaria	In the study city	university education (below degree level)	0	20	0	0	Few	Neither neg nor pos	Negative	Positive	yes	yes	no	yes	yes	no	yes	No	No	No	No	No	No	No	No	No	yes	yes	0	0	0
	NotReactive	88	1988	1	Bulgaria	1	Bulgaria	In the study city	university education (below degree level)	2	10	1	1	Few	Negative	Negative	Neither neg nor pos	yes	yes	no	yes	no	no	no	.j	.j	.j	.j	.j	.j	.j	.j	.j	no	jump	10	7	7
	NotReactive	91	1991	1	Bulgaria	1	Bulgaria	Within 100 km of the study city	high school or similar	15	20	1	0	More than half	Neither neg nor pos	Neither neg nor pos	Neither neg nor pos	yes	yes	yes	yes	yes	no	no	.j	.j	.j	.j	.j	.j	.j	.j	.j	yes	yes	10	7	3		3
	NotReactive	90	1990	1	Bulgaria	1	Bulgaria	In the study city	post high school education (vocational school or college)	2	10	0	0	Few	Positive	Positive	Positive	yes	yes	no	yes	yes	no	no	.j	.j	.j	.j	.j	.j	.j	.j	.j	yes	yes	10	10	1	0	1	0
	NotReactive	86	1986	1	Bulgaria	1	Bulgaria	In the study city	university education (below degree level)	6	20	0	0	Less than half	Neither neg nor pos	Neither neg nor pos	Neither neg nor pos	yes	yes	yes	yes	yes	yes	no	.j	.j	.j	.j	.j	.j	.j	.j	.j	yes	yes	10	10	0
	NotReactive	82	1982	1	Bulgaria	1	Bulgaria	In the study city	university education (below degree level)	20	30	20	10	Less than half	Negative	Very negative	Positive	yes	yes	yes	yes	no	no	no	.j	.j	.j	.j	.j	.j	.j	.j	.j	yes	yes	10	10	1	0	1	0
	.l	81	1981	1	Bulgaria	1	Bulgaria	In the study city	university degree (Bachelor, Masters, PhD)	6	10	3	0	Less than half	Very negative	Negative	Positive	yes	yes	no	no	yes	no	yes	No	No	No	No	No	No	Yes	Yes	No	yes	yes	.p
	NotReactive	85	1985	1	Bulgaria	1	Bulgaria	In the study city	university education (below degree level)	0	20	0	0	Less than half	Neither neg nor pos	Neither neg nor pos	Very positive	yes	yes	yes	yes	no	no	no	.j	.j	.j	.j	.j	.j	.j	.j	.j	yes	yes	6	6	0	0	0	0
	NotReactive	92	1992	1	Bulgaria	1	Bulgaria	Within 100 km of the study city	post high school education (vocational school or college)	4	15	3	2	Less than half	Negative	Negative	Neither neg nor pos	yes	yes	yes	yes	no	no	yes	No	No	Yes	No	No	I do not know	No	No	No	yes	yes	12	7	0	0	12	0
	.l	84	1984	1	Bulgaria	1	Bulgaria	In the study city	high school or similar	1	15	0	0	Less than half	Negative	Negative	Neither neg nor pos	yes	yes	yes	yes	no	no	yes	No	No	Yes	No	No	No	No	No	No	yes	yes	10	10	1	0	1	9
	NotReactive	75	1975	1	Bulgaria	1	Bulgaria	In the study city	university education (below degree level)	10	3	0	2	Less than half	Neither neg nor pos	Positive	Positive	yes	yes	no	yes	yes	no	no	.j	.j	.j	.j	.j	.j	.j	.j	.j	no	jump	5	0	0	0	0	0
	NotReactive	82	1982	1	Bulgaria	1	Bulgaria	In the study city	university degree (Bachelor, Masters, PhD)	15	30	20	10	More than half	Negative	Neither neg nor pos	Neither neg nor pos	yes	yes	yes	yes	yes	no	no	.j	.j	.j	.j	.j	.j	.j	.j	.j	no	jump	6	4	0	0	0	0
	NotReactive	90	1990	1	Bulgaria	1	Bulgaria	In the study city	post high school education (vocational school or college)	0	15	0	0	Less than half	Neither neg nor pos	Neither neg nor pos	Positive	yes	yes	yes	yes	yes	yes	yes	No	No	No	No	Yes	No	No	No	No	yes	yes	3	3	0	0	3	0
	NotReactive	86	1986	1	Bulgaria	1	Bulgaria	Within 100 km of the study city	high school or similar	9	30	20	5	More than half	Very negative	Very negative	Positive	yes	yes	yes	yes	yes	no	no	.j	.j	.j	.j	.j	.j	.j	.j	.j	yes	yes	20	10	0	0	0	0
	NotReactive	77	1977	1	Bulgaria	1	Bulgaria	In the study city	university degree (Bachelor, Masters, PhD)	6	12	4	0	Few	Neither neg nor pos	Neither neg nor pos	Neither neg nor pos	yes	yes	yes	yes	yes	no	yes	No	No	No	No	No	No	No	No	No	yes	yes	8	5	0	0	0	0
	NotReactive	84	1984	1	Bulgaria	1	Bulgaria	In the study city	university degree (Bachelor, Masters, PhD)	2	20	4	0	None	Neither neg nor pos	Negative	Neither neg nor pos	yes	no	jump	jump	jump	jump	no	.j	.j	.j	.j	.j	.j	.j	.j	.j	yes	yes	5	5	0
	NotReactive	93	1993	1	Bulgaria	1	Bulgaria	In the study city	high school or similar	15	10	10	0	More than half	Neither neg nor pos	Positive	Positive	yes	yes	yes	yes	yes	yes	no	.j	.j	.j	.j	.j	.j	.j	.j	.j	yes	yes	15	10	2	0	2	0
	NotReactive	88	1988	1	Bulgaria	1	Bulgaria	In the study city	post high school education (vocational school or college)	8	3	5	2	Few	Negative	Negative	Neither neg nor pos	yes	yes	no	yes	yes	no	no	.j	.j	.j	.j	.j	.j	.j	.j	.j	no	jump	12	10	3	0	12	0
	NotReactive	86	1986	1	Bulgaria	1	Bulgaria	In the study city	high school or similar	12	4	10	2	Less than half	Negative	Neither neg nor pos	Positive	yes	yes	yes	no	yes	no	no	.j	.j	.j	.j	.j	.j	.j	.j	.j	yes	yes	0	0	0	0	0	0
	NotReactive	88	1988	1	Bulgaria	1	Bulgaria	In the study city	university education (below degree level)	1	2	4	0	Few	Negative	Negative	Neither neg nor pos	yes	yes	yes	yes	yes	yes	no	.j	.j	.j	.j	.j	.j	.j	.j	.j	yes	yes	5	3	1
	.l	90	1990	1	Bulgaria	1	Bulgaria	In the study city	post high school education (vocational school or college)	4	10	3	0	Few	Neither neg nor pos	Neither neg nor pos	Positive	yes	no	jump	jump	jump	jump	no	.j	.j	.j	.j	.j	.j	.j	.j	.j	yes	yes	6	6	0	0	0	0
	NotReactive	74	1974	1	Bulgaria	1	Bulgaria	In the study city	university degree (Bachelor, Masters, PhD)	3	60	10	5	More than half	Positive	Positive	Positive	yes	yes	yes	yes	yes		yes	No	No	No					No	No	yes	yes	1	1	0
	NotReactive	88	1988	1	Bulgaria	1	Bulgaria	In the study city	university education (below degree level)	36	28	0	0	More than half	Positive	Positive	Positive	yes	no	jump	jump	jump	jump	no	.j	.j	.j	.j	.j	.j	.j	.j	.j	no	jump	8	6	3	0	6	0
	NotReactive	76	1976	1	Bulgaria	1	Bulgaria	In the study city	university education (below degree level)	4	12	4	0	More than half	Neither neg nor pos	Neither neg nor pos	Positive	yes	yes	yes	yes	no	no	yes	No	No	No	No	No	No	No	No	No	yes	yes	3	3	0	0	0	0
	NotReactive	82	1982	1	Bulgaria	1	Bulgaria	In the study city	high school or similar	4	10	0	2	Few	Positive	Negative	Positive	yes	yes	yes	yes	yes	yes	no	.j	.j	.j	.j	.j	.j	.j	.j	.j	no	jump	4	4	0	0	0	0
	NotReactive	88	1988	1	Bulgaria	1	Bulgaria	In the study city	secondary school	0	0	0	0	Few	Neither neg nor pos	Negative	Positive	yes	yes	yes	yes	no	no	yes	Yes	No	No	No	No	No	No	No	No	yes	yes	60	60	5	0	5	0
	NotReactive	91	1991	1	Bulgaria	1	Bulgaria	In the study city	university education (below degree level)	7	5	3	3	Less than half	Neither neg nor pos	Positive	Positive	yes	yes	yes	yes	yes	yes	yes	Yes	No	No	No	No	No	No	No	No	yes	yes	15	10	2	0	10	0
	NotReactive	86	1986	1	Bulgaria	1	Bulgaria	In the study city	university education (below degree level)	2	9	1	0	Few	Negative	Neither neg nor pos	Positive	yes	yes	yes	yes	no	no	no	.j	.j	.j	.j	.j	.j	.j	.j	.j	yes	yes	5	5	0
	NotReactive	80	1980	2	Germany	1	Bulgaria	In the study city	university degree (Bachelor, Masters, PhD)	6	40	5	0	More than half	Positive	Positive	Positive	yes	yes	yes	yes	yes	yes	yes	No	No	No	No	No	No	Yes	No	No	yes	yes	20	20	0	0	0	0
	NotReactive	83	1983	1	Bulgaria	1	Bulgaria	In the study city	university education (below degree level)	10	7	12	3	More than half	Neither neg nor pos	Positive	Positive	yes	yes	no	yes	yes	no	no	.j	.j	.j	.j	.j	.j	.j	.j	.j	yes	yes	17	15	4		17
	Reactive	78	1978	1	Bulgaria	1	Bulgaria	In the study city	elementary school	50	100	90	50	Less than half	Very negative	Neither neg nor pos	Negative	yes	yes	yes	no	I prefer not to answer	I prefer not to answer	no	.j	.j	.j	.j	.j	.j	.j	.j	.j	no	jump	10	.i	.i
	NotReactive	74	1974	1	Bulgaria	1	Bulgaria	In the study city	university degree (Bachelor, Masters, PhD)	17	26			More than half	Neither neg nor pos	Negative	Very positive	yes	yes	yes	yes	yes		yes	No		No					No	No	yes	yes	1	1	0
	NotReactive	87	1987	1	Bulgaria	1	Bulgaria	In the study city	university degree (Bachelor, Masters, PhD)	2	30	1	2	Less than half	Neither neg nor pos	Neither neg nor pos	Very positive	yes	yes	yes	yes	yes	no	no	.j	.j	.j	.j	.j	.j	.j	.j	.j	yes	yes	20	20	2	0	2	0
	.l	85	1985	1	Bulgaria	1	Bulgaria	In the study city	university education (below degree level)	20	90	10	40	None	Very negative	Very negative	Very negative	yes	yes				yes	yes	Yes	I do not know	I do not know	I do not know	I do not know	I do not know	I do not know	I do not know	I do not know	yes	yes	.p		20
	NotReactive	76	1976	1	Bulgaria	1	Bulgaria	In the study city	university education (below degree level)	2	10	0	0	Less than half	Neither neg nor pos	Negative	Very positive	yes	yes	no	yes	no	no	no	.j	.j	.j	.j	.j	.j	.j	.j	.j	yes	yes	10	10	2	0	2	0
	NotReactive	87	1987	1	Bulgaria	1	Bulgaria	In the study city	university education (below degree level)	2	28			More than half	Negative	Neither neg nor pos	Very positive	yes	yes	yes	yes	yes		no	.j	.j	.j	.j	.j	.j	.j	.j	.j	yes	yes	2	2	0	0	0	0
	NotReactive	80	1980	1	Bulgaria	1	Bulgaria	In the study city	university degree (Bachelor, Masters, PhD)	9	10	3	0	Less than half	Neither neg nor pos	Neither neg nor pos	Neither neg nor pos	yes	yes		yes	yes	no	yes	No	No	No	No	No	No	No	No	No	yes	yes	10	7	0		0
	NotReactive	86	1986	1	Bulgaria	1	Bulgaria	In the study city	post high school education (vocational school or college)	0	5	2	3	Few	Neither neg nor pos	Neither neg nor pos	Neither neg nor pos	yes	yes	no	yes	yes	no	no	.j	.j	.j	.j	.j	.j	.j	.j	.j	yes	yes	5	5	1	0	1	0
	NotReactive	80	1980	1	Bulgaria	2	Germany	I am a tourist/visitor from another country	university education (below degree level)	10	5	3	0	Few	Negative	Negative	Neither neg nor pos	yes	yes	yes	no	yes	no	no	.j	.j	.j	.j	.j	.j	.j	.j	.j	yes	yes	3	3	0	0	3	0
	NotReactive	87	1987	1	Bulgaria	1	Bulgaria	In the study city	post high school education (vocational school or college)	0	6	2	0	More than half	Positive	Positive	Very positive	yes	yes	no	yes	yes	no	yes	No	Yes	No	No	No	No	No	No	No	yes	yes	8	8	2	0	2	0
	NotReactive	91	1991	1	Bulgaria	1	Bulgaria	In the study city	post high school education (vocational school or college)	10	15			Less than half	Very negative	Negative	Positive	no	yes			yes		no	.j	.j	.j	.j	.j	.j	.j	.j	.j	no	jump	2	2	2		2
	NotReactive	76	1976	1	Bulgaria	1	Bulgaria	In the study city	university degree (Bachelor, Masters, PhD)	0	10	0	6	Less than half	Very negative	Neither neg nor pos	Very positive	yes	yes	yes	yes	yes	yes	yes	No	No	No	Yes	No	No	No	No	No	yes	yes	8	8	1	0	1	0
	NotReactive	87	1987	1	Bulgaria	1	Bulgaria	In the study city	university education (below degree level)		30		12	Less than half	Negative	Neither neg nor pos	Positive	no	no	jump	jump	jump	jump	no	.j	.j	.j	.j	.j	.j	.j	.j	.j	no	jump	2	2	0
	NotReactive	82	1982	1	Bulgaria	1	Bulgaria	In the study city	university education (below degree level)	6	20	3	0	Less than half	Neither neg nor pos	Positive	Positive	yes	yes	no	no	yes	no	no	.j	.j	.j	.j	.j	.j	.j	.j	.j	yes	yes	0	0	0
	NotReactive	77	1977	1	Bulgaria	1	Bulgaria	In the study city	elementary school	30	40	15	0	More than half	Negative	Neither neg nor pos	Very positive	yes	yes	yes	yes	yes	no	yes	No	No	No	No	No	No	No	No	No	yes	yes	5	3	1	0	0	1
	NotReactive	72	1972	1	Bulgaria	1	Bulgaria	In the study city	high school or similar	0	10	0	5	Few	Neither neg nor pos	Negative	Positive	yes	yes	yes	yes	yes	no	no	.j	.j	.j	.j	.j	.j	.j	.j	.j	yes	yes	10	10	0
	NotReactive	88	1988	1	Bulgaria	1	Bulgaria	Within 100 km of the study city	university education (below degree level)	18			8	Less than half	Neither neg nor pos	Positive	Very positive	no	no	jump	jump	jump	jump	no	.j	.j	.j	.j	.j	.j	.j	.j	.j	no	jump	8	8	6		4	2
	NotReactive	94	1994	1	Bulgaria	1	Bulgaria	In the study city	high school or similar	11	20	6	5	Few	Very negative	Very negative	Positive	yes	yes	yes	yes	yes	yes	yes	No	No	No	No	No	No	Yes	No	No	yes	yes	25	20	5	0	25	0
	NotReactive	81	1981	1	Bulgaria	1	Bulgaria	In the study city	post high school education (vocational school or college)	5	30	20	5	Less than half	Negative	Negative	Neither neg nor pos	yes	yes	yes	yes	yes	no	no	.j	.j	.j	.j	.j	.j	.j	.j	.j	yes	yes	15	15	2	0	1
	NotReactive	83	1983	2	Turkey	1	Bulgaria	In the study city	university degree (Bachelor, Masters, PhD)	4	20	1	3	Few	Neither neg nor pos	Neither neg nor pos	Positive	yes	yes	yes	no	no	no	no	.j	.j	.j	.j	.j	.j	.j	.j	.j	yes	yes	5	5	0		5
	NotReactive	75	1975	1	Bulgaria	1	Bulgaria	In the study city	university education (below degree level)	3	6	10	3	Less than half	Negative	Negative	Positive	yes	yes	yes	no	yes	no	yes	No	No	No	Yes	I prefer not to answer	I do not know	No	No	No	yes	yes	9	5	1	0	1	0
	NotReactive	90	1990	1	Bulgaria	1	Bulgaria	In the study city	high school or similar	4	8	2	0	Less than half	Neither neg nor pos	Neither neg nor pos	Positive	yes	yes	yes	yes	yes	yes	no	.j	.j	.j	.j	.j	.j	.j	.j	.j	yes	yes	5	5	1	0	1	0
	NotReactive	80	1980	1	Bulgaria	1	Bulgaria	In the study city	university education (below degree level)	0	15	1	3	None	Negative	Negative	Negative	yes	yes	yes	yes	yes	no	no	.j	.j	.j	.j	.j	.j	.j	.j	.j	yes	yes	8	8	0	0	0	0
	NotReactive	84	1984	1	Bulgaria	1	Bulgaria	In the study city		9	20	1	1	All or almost all	Negative	Neither neg nor pos	Positive	yes	yes	yes	yes	no	no	yes	Yes	No	No	No	No	No	No	No	No	yes	yes	10	8	2	0	9	0
	NotReactive	80	1980	1	Bulgaria	1	Bulgaria	In the study city	university degree (Bachelor, Masters, PhD)	15	10	5	3	Less than half	Neither neg nor pos	Positive	Positive	yes	yes	no	yes	yes	no	no	.j	.j	.j	.j	.j	.j	.j	.j	.j	no	jump	11	10	5	0	11	0
	NotReactive	89	1989	1	Bulgaria	1	Bulgaria	In the study city	high school or similar	2	10	6	2	Few	Negative	Neither neg nor pos	Positive	yes	yes	yes	no	yes	no	yes	No	No	No	No	No		Yes	No	No	yes	yes	10	10	2	0	2	0
	NotReactive	77	1977	1	Bulgaria	1	Bulgaria	In the study city	university education (below degree level)	6	16	12		More than half	Neither neg nor pos	Positive	Positive	no	no	jump	jump	jump	jump	no	.j	.j	.j	.j	.j	.j	.j	.j	.j	no	jump	3	3	1		1
	NotReactive	79	1979	1	Bulgaria	1	Bulgaria	In the study city	university degree (Bachelor, Masters, PhD)	10	5	5	1	Few	Negative	Neither neg nor pos	Positive	yes	yes	yes	yes	yes	yes	yes	No	No	No	Yes	No	No	No	No	No	yes	yes	20	15	0	0	20	0
	NotReactive	79	1979	1	Bulgaria	2	Germany	In the study city	university degree (Bachelor, Masters, PhD)	10	10	5	1	All or almost all	Positive	Positive	Positive	yes	yes	yes	yes	yes	no	yes	No	No	No	Yes	No	No	No	No	No	yes	yes			1	0	1	0
	NotReactive	81	1981	1	Bulgaria	1	Bulgaria	In the study city	university degree (Bachelor, Masters, PhD)	10	30	12	5	Less than half	Negative	Negative	Positive	yes	yes	yes	yes	yes	no	yes	No	No	No	No	No	No	No	No	No	yes	yes	30	20	8	0	25	5
	NotReactive	79	1979	1	Bulgaria	1	Bulgaria	In the study city	high school or similar	0	0	0	0	Few	Neither neg nor pos	Negative	Very positive	yes	yes	no	yes	no	no	no	.j	.j	.j	.j	.j	.j	.j	.j	.j	yes	yes	30	30	5	0	5	0
	NotReactive	81	1981	1	Bulgaria	1	Bulgaria	In the study city	university degree (Bachelor, Masters, PhD)	10	10	10	2	More than half	Negative	Negative	Very positive	yes	yes	yes	yes	yes	yes	no	.j	.j	.j	.j	.j	.j	.j	.j	.j	no	jump	4	4	0	0	0	0
	NotReactive	91	1991	1	Bulgaria	1	Bulgaria	In the study city	post high school education (vocational school or college)	3	10	3	2	Few	Neither neg nor pos	Neither neg nor pos	Neither neg nor pos	yes	yes	no	yes	no	no	no	.j	.j	.j	.j	.j	.j	.j	.j	.j	yes	yes	6	6	6	0	0	6
	NotReactive	93	1993	1	Bulgaria	1	Bulgaria	Within 100 km of the study city	post high school education (vocational school or college)	12	67	36		All or almost all	Neither neg nor pos	Positive	Very positive	yes	yes	yes	yes	yes		yes	No		No					No	No	yes	yes	27	27	.i
	NotReactive	83	1983	1	Bulgaria	1	Bulgaria	In the study city	university degree (Bachelor, Masters, PhD)	5	20	0	0	Few	Negative	Negative	Negative	yes	yes	no	no	no	yes	no	.j	.j	.j	.j	.j	.j	.j	.j	.j	yes	yes	10	10	0	0	0	0
	Reactive	89	1989	1	Bulgaria	1	Bulgaria	In the study city	high school or similar	20	25	10	2	Few	Very negative	Very negative	Very negative	yes	yes	yes	yes	yes	no	no	.j	.j	.j	.j	.j	.j	.j	.j	.j	yes	yes	15	10	3
	NotReactive	74	1974	1	Bulgaria	1	Bulgaria	In the study city	university degree (Bachelor, Masters, PhD)				6	More than half	Neither neg nor pos	Very positive	Positive	no	yes			yes		no	.j	.j	.j	.j	.j	.j	.j	.j	.j	no	jump	3	3	.i
	NotReactive	87	1987	1	Bulgaria	1	Bulgaria	In the study city	post high school education (vocational school or college)	1	11			Few	Negative	Negative	Neither neg nor pos	no	no	jump	jump	jump	jump	no	.j	.j	.j	.j	.j	.j	.j	.j	.j	no	jump	1	1	1		1
	NotReactive	81	1981	1	Bulgaria	1	Bulgaria	In the study city	university degree (Bachelor, Masters, PhD)	40	30	30	20	More than half	Neither neg nor pos	Neither neg nor pos	Positive	yes	yes	yes	yes	yes	no	no	.j	.j	.j	.j	.j	.j	.j	.j	.j	yes	yes	10	5	5	0	0	5
	NotReactive	85	1985	1	Bulgaria	1	Bulgaria	In the study city	university education (below degree level)	3	12	1	2	Less than half	Neither neg nor pos	Positive	Positive	yes	yes	yes	yes	yes	yes	yes	Yes	No	No	No	No	No	No	No	No	yes	yes	10	10	3	0	3	0
	NotReactive	90	1990	1	Bulgaria	1	Bulgaria	In the study city	high school or similar	10	20	10	2	Less than half	Neither neg nor pos	Neither neg nor pos	Positive	yes	yes	yes	yes	yes	no	no	.j	.j	.j	.j	.j	.j	.j	.j	.j	yes	yes	4	3	0	0	0	0
	NotReactive	87	1987	1	Bulgaria	1	Bulgaria	Within 100 km of the study city	university degree (Bachelor, Masters, PhD)	8	10	5	0	Less than half	Very negative	Negative	Positive	yes	yes	yes	yes	yes	no	yes	No	No	No	No	Yes	No	No	No	No	yes	yes	8	5	0	0	8	0
	NotReactive	91	1991	1	Bulgaria	1	Bulgaria	In the study city	post high school education (vocational school or college)	4	10	3	0	Few	Neither neg nor pos	Neither neg nor pos	Positive	yes	yes	yes	yes	yes	yes	yes	No	No	No	No	No	No	No	No	No	yes	yes	15	15	4	0	0	4
	NotReactive	92	1992	1	Bulgaria	1	Bulgaria	In the study city	post high school education (vocational school or college)	12	22			More than half	Negative	Neither neg nor pos	Positive	no	yes			yes		no	.j	.j	.j	.j	.j	.j	.j	.j	.j	no	jump	.p
	.l	89	1989	1	Bulgaria	1	Bulgaria	In the study city	high school or similar	6	20	20	2	All or almost all	Very negative	Negative	Positive	yes	yes	yes	yes	yes	no	no	.j	.j	.j	.j	.j	.j	.j	.j	.j	no	jump	1	1	1	0	1	0
	NotReactive	79	1979	1	Bulgaria	1	Bulgaria	In the study city	university degree (Bachelor, Masters, PhD)	3	5	0	0	Few	Neither neg nor pos	Neither neg nor pos	Positive	yes	yes	yes	no	yes	no	yes	No	No	No	No	No	No	No	No	No	yes	yes	3	3	0	0	0	0
	Reactive	80	1980	1	Bulgaria	1	Bulgaria	Within 100 km of the study city	university degree (Bachelor, Masters, PhD)	2	12	10	1	Few	Very negative	Very negative	Negative	yes	yes	yes	yes	no		yes	Yes	No	No	No	No	No	No	No	No	yes	yes	5	2	.i
	NotReactive	78	1978	1	Bulgaria	1	Bulgaria	In the study city	university degree (Bachelor, Masters, PhD)	5	15	3	5	More than half	Neither neg nor pos	Positive	Very positive	yes	yes	no	yes	no	no	yes	No	No	No	Yes	No	No	No	No	No	yes	yes	10	10	0
	NotReactive	91	1991	1	Bulgaria	1	Bulgaria	In the study city	post high school education (vocational school or college)	2	15	0	0	Few	Neither neg nor pos	Negative	Very positive	yes	yes	no	yes	no	no	no	.j	.j	.j	.j	.j	.j	.j	.j	.j	no	jump	10	10	0	0	0	0
	NotReactive	78	1978	1	Bulgaria	1	Bulgaria	In the study city	university degree (Bachelor, Masters, PhD)	13	10	5	2	I prefer not to answer	Neither neg nor pos	Neither neg nor pos	Neither neg nor pos	yes	yes	no	yes	yes		yes	No	No	No	No	No	No	No	No	No	yes	yes	20	13	0		10
	NotReactive	89	1989	1	Bulgaria	1	Bulgaria	In the study city	post high school education (vocational school or college)	2	30	5	0	More than half	Positive	Negative	Positive	yes	yes	yes	no	yes	no	yes	No	No	No	No	No	No	No	No	No	yes	yes	1	1	0	0	0	0
	NotReactive	77	1977	1	Bulgaria	1	Bulgaria	In the study city	university degree (Bachelor, Masters, PhD)	25	28	10	5	Less than half	Negative	Neither neg nor pos	Positive	yes	yes	yes		yes		no	.j	.j	.j	.j	.j	.j	.j	.j	.j	yes	yes	3	2	1		1
	NotReactive	89	1989	1	Bulgaria	1	Bulgaria	In the study city	university education (below degree level)	6	10	1	0	More than half	Positive	Positive	Very positive	yes	yes	no	yes		no	no	.j	.j	.j	.j	.j	.j	.j	.j	.j	yes	yes	2	2	0	0	0	0
	NotReactive	75	1975	1	Bulgaria	1	Bulgaria	In the study city	university degree (Bachelor, Masters, PhD)	2	6	3		Less than half	Negative	Negative	Neither neg nor pos	no	no	jump	jump	jump	jump	no	.j	.j	.j	.j	.j	.j	.j	.j	.j	no	jump	1	1	.i		1
	.l	90	1990	1	Bulgaria	1	Bulgaria	In the study city	university education (below degree level)	2	10			More than half	Negative	Negative	Positive	yes	yes		yes			no	.j	.j	.j	.j	.j	.j	.j	.j	.j	no	jump	8	8	3			3
	NotReactive	88	1988	1	Bulgaria	1	Bulgaria	In the study city	university education (below degree level)	17	13	10	3	Few	Neither neg nor pos	Neither neg nor pos	Neither neg nor pos		yes	yes	yes	yes		yes	No	No	No	No	No	No	No	No	No	yes	yes	17	16	0
	NotReactive	90	1990	1	Bulgaria	1	Bulgaria	In the study city	high school or similar	20	30	20	0	Less than half	Very negative	Neither neg nor pos	Positive	yes	yes	yes	yes	yes	no	no	.j	.j	.j	.j	.j	.j	.j	.j	.j	no	jump	0	0	0	0	0	0
	.l	91	1991	1	Bulgaria	1	Bulgaria	In the study city	university education (below degree level)	6	30	10	1	Few	Very negative	Very negative	Neither neg nor pos	yes	yes	no	yes	yes	no	yes	No	No	No	No	No	No	Yes	No	No	yes	yes	20	10	5
	NotReactive	71	1971	1	Bulgaria	1	Bulgaria	In the study city	university education (below degree level)	10	5	1	3	Less than half	Neither neg nor pos	Positive	Positive	yes	yes	yes	yes	yes	yes	yes	No	Yes	No	No	No	No	No	No	No	yes	yes	.p
	.l	82	1982	1	Bulgaria	1	Bulgaria	In the study city	university degree (Bachelor, Masters, PhD)	9	16	10	1	Few	Negative	Neither neg nor pos	Positive	yes	yes	yes	yes	yes	yes	no	.j	.j	.j	.j	.j	.j	.j	.j	.j	yes	yes	20	15	5
	NotReactive	89	1989	1	Bulgaria	1	Bulgaria	In the study city	university degree (Bachelor, Masters, PhD)	17	5	3	3	Less than half	Neither neg nor pos	Positive	Positive	yes	yes	yes	yes	yes	yes	yes	No	No	No	No	No	No	Yes	No	No	yes	yes	16	10	2	0	2	0
	NotReactive	89	1989	1	Bulgaria	1	Bulgaria	In the study city	post high school education (vocational school or college)	5	5	0	0	Few	Negative	Negative	Neither neg nor pos	no	no	jump	jump	jump	jump	no	.j	.j	.j	.j	.j	.j	.j	.j	.j	no	jump	.p
	NotReactive	83	1983	1	Bulgaria	1	Bulgaria	In the study city	university degree (Bachelor, Masters, PhD)	6	60	18	3	More than half	Negative	Negative	Neither neg nor pos	no	yes		yes			no	.j	.j	.j	.j	.j	.j	.j	.j	.j	no	jump	15	12	3
	.l	90	1990	1	Bulgaria	1	Bulgaria	In the study city	post high school education (vocational school or college)	3	20	0	0	More than half	Positive	Positive	Positive	yes	yes	yes	yes	yes	no	yes	No	Yes	No	No	No	No	Yes	No	No	yes	yes	20	20	5	0	20	0
	NotReactive	86	1986	1	Bulgaria	1	Bulgaria	In the study city	university education (below degree level)	10	3	7	2	Few	Negative	Neither neg nor pos	Positive	yes		no	yes	yes	no	no	.j	.j	.j	.j	.j	.j	.j	.j	.j	no	jump	.p
	.l	90	1990	1	Bulgaria	1	Bulgaria	In the study city	high school or similar	5	10	10	3	All or almost all	Negative	Negative	Positive	yes	yes	yes	yes	yes	no	no	.j	.j	.j	.j	.j	.j	.j	.j	.j	no	jump	1	1	1	0	1	0
	NotReactive	80	1980	1	Bulgaria	1	Bulgaria	In the study city	university degree (Bachelor, Masters, PhD)	5	15	3	1	Few	Negative	Neither neg nor pos	Positive	yes	yes	no	no	yes	no	yes	No	Yes	No	No	No	No	Yes	No	No	yes	yes	5	5	1	0	1	0
	NotReactive	89	1989	1	Bulgaria	1	Bulgaria	In the study city	post high school education (vocational school or college)	0	10	0	0	More than half	Neither neg nor pos	Neither neg nor pos	Positive	yes	yes	yes	yes	no	no	yes	No	No	No	No	Yes	No	No	No	No	yes	yes	15	15	12	0	3	0
	NotReactive	80	1980	1	Bulgaria	1	Bulgaria	In the study city	high school or similar	5	10	11	2	Few	Negative	Negative	Neither neg nor pos	yes	yes	yes	yes	yes	yes	yes	Yes	No	No	No	No	No	No	No	No	yes	yes	10	10	3
	NotReactive	90	1990	1	Bulgaria	1	Bulgaria	In the study city	high school or similar	4	20	0	0	Few	Neither neg nor pos	Positive	Positive	yes	yes	yes	yes	yes	yes	no	.j	.j	.j	.j	.j	.j	.j	.j	.j	no	jump	15	15	10	1	4	0
	NotReactive	85	1985	1	Bulgaria	1	Bulgaria	In the study city		15	30	15	2	More than half	Neither neg nor pos	Positive	Positive	yes	yes	yes	yes	yes	no	no	.j	.j	.j	.j	.j	.j	.j	.j	.j	yes	yes	0	0	0	0	0	0
	NotReactive	85	1985	1	Bulgaria	1	Bulgaria	In the study city	secondary school	0	0	0	0	Few	Very negative	Very negative	Positive	no	yes	no	yes	no	no	no	.j	.j	.j	.j	.j	.j	.j	.j	.j	no	jump	50	50	5	0	5	0
	NotReactive	81	1981	1	Bulgaria	2	Germany	Within 100 km of the study city	university degree (Bachelor, Masters, PhD)	10	5	1	0	More than half	Positive	Positive	Positive	yes	yes	yes	yes	yes	yes	yes	No	No	No	No	No	No	No	No	No	yes	yes	2	2	0	0	0	2
	NotReactive	90	1990	1	Bulgaria	1	Bulgaria	In the study city	high school or similar	7	10	15	3	Few	Negative	Negative	Negative	yes	yes	yes	yes	yes	no	yes	No	No	No	No	No	No	No	No	No	yes	yes	10	5	3
	NotReactive	90	1990	1	Bulgaria	1	Bulgaria	Within 100 km of the study city	university education (below degree level)	4	6	7	1	More than half	Positive	Neither neg nor pos	Very positive	yes	yes	yes	yes	yes	yes	yes										yes	yes	2	2	2	0	0	2
	.l	80	1980	1	Bulgaria	1	Bulgaria	In the study city	university degree (Bachelor, Masters, PhD)	5	15	10	5	Few	Negative	Neither neg nor pos	Positive	yes	yes	yes	yes	yes	no	yes	Yes	No	No		No	No	No	No	No	yes	yes	10	4	2	0	4	0
	NotReactive	84	1984	1	Bulgaria	1	Bulgaria	In the study city		20	40	40	20	All or almost all	Neither neg nor pos	Positive	Very positive	yes	yes	yes	yes	yes	no	yes	Yes	No	No	No	No	No	No	No	No	yes	yes	2	2	2	0	0	2
	NotReactive	75	1975	1	Bulgaria	1	Bulgaria	In the study city		15	20	20	15	More than half	Negative	Neither neg nor pos	Positive	yes	yes	yes	yes	yes	no	no	.j	.j	.j	.j	.j	.j	.j	.j	.j	yes	yes	9	6	0	0	0	0
	NotReactive	84	1984	1	Bulgaria	1	Bulgaria	In the study city		25	30	20	0	More than half	Negative	Positive	Very positive	yes	yes	yes	yes	yes	no	yes	No	Yes	No	No	No	No	No	No	No	yes	yes	15	15	5	0	0	5
	NotReactive	80	1980	1	Bulgaria	1	Bulgaria	In the study city	university education (below degree level)	0	15	2	0	Less than half	Neither neg nor pos	Neither neg nor pos	Positive	yes	yes	yes	yes	yes	no	no	.j	.j	.j	.j	.j	.j	.j	.j	.j	yes	yes	20	20	3	0	3	0
	NotReactive	86	1986	1	Bulgaria	1	Bulgaria	In the study city	university education (below degree level)	15	5	5	5	All or almost all	Neither neg nor pos	Positive	Very positive	yes	yes	yes	yes	yes	yes	yes	No		No					No	No	yes	yes	5	5	5		5
	NotReactive	74	1974	1	Bulgaria	1	Bulgaria	In the study city	university degree (Bachelor, Masters, PhD)	2	5	3		More than half	Positive	Neither neg nor pos	Positive	yes	yes	yes	yes	yes		yes	No	No	No				No	No	No	yes	yes	10	10	0
	NotReactive	89	1989	1	Bulgaria	1	Bulgaria	In the study city	university degree (Bachelor, Masters, PhD)	30	40	20	10	More than half	Negative	Neither neg nor pos	Very positive	yes		no	yes	yes	no	no	.j	.j	.j	.j	.j	.j	.j	.j	.j	no	jump	12	8	2	0	1	1
	NotReactive	90	1990	1	Bulgaria	1	Bulgaria	In the study city	elementary school	17	13	17	2	None	Very negative	Very negative	Very negative	yes	yes	yes	yes	yes		yes	No	No	No	No	No	No	No	No	No	yes	yes	10	7	0
	.l	93	1993	1	Bulgaria	1	Bulgaria	In the study city	post high school education (vocational school or college)	5	10	15	3	Less than half	Negative	Negative	Neither neg nor pos	prefer not to answer set to missing	no	jump	jump	jump	jump	no	.j	.j	.j	.j	.j	.j	.j	.j	.j	no	jump	6	6	2		2
	.l	75	1975	1	Bulgaria	1	Bulgaria	In the study city	university education (below degree level)	2	10	5	6	More than half	Neither neg nor pos	Positive	Positive	yes	yes	yes	yes	yes	yes	yes	No	No	No	No	No	No	Yes	No	No	yes	yes	5	2	0	0	5	0
	NotReactive	87	1987	1	Bulgaria	1	Bulgaria	In the study city	university degree (Bachelor, Masters, PhD)	20	10	10	5	More than half	Neither neg nor pos	Very negative	Positive	yes	yes	yes	yes	yes		yes	No	Yes	No	No	No	No	No	No	No	yes	yes	5	5	5	0	0	5
	NotReactive	90	1990	1	Bulgaria	1	Bulgaria	In the study city	university education (below degree level)	3	15	9	2	Few	Negative	Negative	Negative	yes	yes	yes	yes	yes	no	no	.j	.j	.j	.j	.j	.j	.j	.j	.j	no	jump	5	3	0	0		0
	NotReactive	86	1986	1	Bulgaria	2	Germany	I am a tourist/visitor from another country	university education (below degree level)	5	2	1	3	More than half	Neither neg nor pos	Positive	Positive	yes	yes	yes	yes	yes	yes	no	.j	.j	.j	.j	.j	.j	.j	.j	.j	yes	yes	3	3	0	0	0	3
	NotReactive	80	1980	1	Bulgaria	1	Bulgaria	Within 100 km of the study city	high school or similar	15	20	0	0	Less than half	Neither neg nor pos	Neither neg nor pos	Neither neg nor pos	yes	yes	yes	yes	yes	no	no	.j	.j	.j	.j	.j	.j	.j	.j	.j	yes	yes	20	19	2		8
	.l	82	1982	1	Bulgaria	1	Bulgaria	In the study city	university degree (Bachelor, Masters, PhD)	10	30	10	5	All or almost all	Neither neg nor pos	Positive	Very positive	yes	yes	yes	yes	yes	no	no	.j	.j	.j	.j	.j	.j	.j	.j	.j	no	jump	3	3	1	0	1	0
	NotReactive	75	1975	1	Bulgaria	1	Bulgaria	In the study city	university degree (Bachelor, Masters, PhD)	10	20	20	5	Less than half	Negative	Positive	Very positive	yes	yes	yes	yes	yes	no	no	.j	.j	.j	.j	.j	.j	.j	.j	.j	yes	yes	20	20	20	0	20	0
	NotReactive	73	1973	1	Bulgaria	1	Bulgaria	In the study city	high school or similar	9	5	7	5	Less than half	Negative	Very negative	Negative	yes	yes		yes			yes	Yes	No	No	Yes	No	No	No	No	No	yes	yes	17	12	7
	NotReactive	93	1993	1	Bulgaria	1	Bulgaria	In the study city	post high school education (vocational school or college)	5	3	6	0	None	Very negative	Positive	Positive	yes	yes	yes	yes	yes	no	yes	No	No	No	No	No	No	No	Yes	No	no	jump	4	2	2	0	4	0
	NotReactive	80	1980	1	Bulgaria	1	Bulgaria	In the study city	university education (below degree level)	20	17	13	5	Few	Neither neg nor pos	Negative	Negative	yes	yes	no	yes	yes		yes	No	No	No	No	No	No	No	No	No	yes	yes	17	13	1
	NotReactive	88	1988	1	Bulgaria	1	Bulgaria	Within 100 km of the study city	high school or similar	2	15	0	1	Few	Negative	Very negative	Positive	yes	yes	yes	yes	no	no	no	.j	.j	.j	.j	.j	.j	.j	.j	.j	yes	yes	2	2	0
	NotReactive	82	1982	1	Bulgaria	1	Bulgaria	In the study city	university education (below degree level)	5	20	3	0	Few	Neither neg nor pos	Neither neg nor pos	Neither neg nor pos	yes	yes	yes	yes	no	no	no	.j	.j	.j	.j	.j	.j	.j	.j	.j	yes	yes	0	0	0	0	0	0
	NotReactive	71	1971	1	Bulgaria	1	Bulgaria	In the study city	university degree (Bachelor, Masters, PhD)	7	5	3	5	Few	Neither neg nor pos	Negative	Negative	yes	yes	yes	yes	yes	no	yes	No	No	No	No	No	No	Yes	No	No	yes	yes	7	5	0
	NotReactive	81	1981	1	Bulgaria	1	Bulgaria	In the study city	university degree (Bachelor, Masters, PhD)	10	3	7	1	Few	Negative	Neither neg nor pos	Neither neg nor pos	yes	yes	no	yes	yes	no	no	.j	.j	.j	.j	.j	.j	.j	.j	.j	yes	yes	.p
	NotReactive	85	1985	1	Bulgaria	1	Bulgaria	In the study city	university degree (Bachelor, Masters, PhD)	15	10	10	10	Less than half	Negative	Neither neg nor pos	Positive	yes	yes	yes	yes	yes	no	no	.j	.j	.j	.j	.j	.j	.j	.j	.j	yes	yes	15	15	0	0	0	0
	NotReactive	80	1980	1	Bulgaria	1	Bulgaria	In the study city	university degree (Bachelor, Masters, PhD)	9	7	3	9	None	Negative	Negative	Negative	yes	yes	yes				yes	No	No	No	No	No	No	No	No	No	yes	yes	10	0	0
	NotReactive	86	1986	1	Bulgaria	1	Bulgaria	In the study city	university degree (Bachelor, Masters, PhD)	27	25	17	7	Few	Neither neg nor pos	Neither neg nor pos	Negative	yes	yes	no	yes	yes	no	yes	No	No	No	No	No	No	Yes	No	No	yes	yes	27	20	3
	NotReactive	74	1974	1	Bulgaria	1	Bulgaria	In the study city	university degree (Bachelor, Masters, PhD)	8	10	2	0	Few	Negative	Very negative	Neither neg nor pos	yes	yes		yes	yes		yes	No	No	No	No	No	No	No	No	No	yes	yes	6	6	0	0	0	6
	NotReactive	91	1991	1	Bulgaria	1	Bulgaria	In the study city	high school or similar	10	20	20	5	Less than half	Negative	Neither neg nor pos	Positive	yes	yes	yes	yes	yes	no	no	.j	.j	.j	.j	.j	.j	.j	.j	.j	yes	yes	10	10	0	0	0	0
	NotReactive	88	1988	1	Bulgaria	1	Bulgaria	In the study city	university education (below degree level)	5	11	10	5	Few	Negative	Negative	Negative	yes	yes	yes	yes	yes	no	no	.j	.j	.j	.j	.j	.j	.j	.j	.j	no	jump	2	2	0	0	0	0
	Reactive	81	1981	1	Bulgaria	1	Bulgaria	In the study city	university degree (Bachelor, Masters, PhD)	3	15	15	2	All or almost all	Positive	Neither neg nor pos	Very positive	yes	yes	yes		yes		yes	No							No	No	yes	yes	0	0	0
	NotReactive	87	1987	1	Bulgaria	1	Bulgaria	In the study city	university degree (Bachelor, Masters, PhD)	17	19	5	5	Few	Neither neg nor pos	Neither neg nor pos	Neither neg nor pos	yes	yes	yes	yes	yes		yes	No	No	No	Yes	No	No	No	No	No	yes	yes	27	25	7
	NotReactive	77	1977	1	Bulgaria	1	Bulgaria	In the study city		20	30	30	15	All or almost all	Negative	Negative	Positive	yes	yes	yes	yes	yes		no	.j	.j	.j	.j	.j	.j	.j	.j	.j	yes	yes	0	0	0	0	0	0
	NotReactive	91	1991	1	Bulgaria	1	Bulgaria	In the study city	high school or similar	3	10	0	0	Few	Very negative	Very negative	Positive	yes	yes	yes	yes	yes	no	no	.j	.j	.j	.j	.j	.j	.j	.j	.j	yes	yes	5	5	4	0	4	0
	NotReactive	85	1985	1	Bulgaria	1	Bulgaria	In the study city	university degree (Bachelor, Masters, PhD)	20	20	20	10	Less than half	Negative	Neither neg nor pos	Positive	yes	yes	yes	yes	yes		no	.j	.j	.j	.j	.j	.j	.j	.j	.j	yes	yes	0	0	0	0	0	0
	.l	88	1988	1	Bulgaria	1	Bulgaria	In the study city	university degree (Bachelor, Masters, PhD)	8	10	2	2	Few	Neither neg nor pos	Negative	Neither neg nor pos	yes	yes	yes	yes	yes	yes	no	.j	.j	.j	.j	.j	.j	.j	.j	.j	no	jump	10	10	3	0	3	0
	NotReactive	81	1981	1	Bulgaria	1	Bulgaria	In the study city	university degree (Bachelor, Masters, PhD)	10	17	5	1	Few	Neither neg nor pos	Neither neg nor pos	Neither neg nor pos	yes	yes	no	yes	yes		yes	No	No	No	No	No	No	No	No	No	yes	yes	17	10	0
	NotReactive	89	1989	1	Bulgaria	1	Bulgaria		high school or similar	10	20	10	0	Less than half	Neither neg nor pos	Neither neg nor pos	Positive	yes	yes	yes	yes	yes	no	no	.j	.j	.j	.j	.j	.j	.j	.j	.j	yes	yes	6	5	0	0	0	0
	Reactive	77	1977	1	Bulgaria	1	Bulgaria	In the study city	university degree (Bachelor, Masters, PhD)	15	22	30	0	Less than half	Negative	Neither neg nor pos	Positive	no	no	jump	jump	jump	jump	no	.j	.j	.j	.j	.j	.j	.j	.j	.j	no	jump	2	2	1		1
	NotReactive	88	1988	1	Bulgaria	1	Bulgaria	In the study city	high school or similar	10	5	7	3	Few	Negative	Negative	Negative	yes	yes	no	yes	yes		yes	No	No	No	No	No	No	No	No	No	yes	yes	10	7	1
	NotReactive	80	1980	1	Bulgaria	1	Bulgaria	In the study city	university degree (Bachelor, Masters, PhD)	5	3	5	2	Few	Negative	Negative	Positive	yes	yes	yes	no	yes	yes	no	.j	.j	.j	.j	.j	.j	.j	.j	.j	yes	yes	5	4	1	0	5	0
	.l	79	1979	1	Bulgaria	1	Bulgaria	In the study city	university education (below degree level)	5	11	1	2	Less than half	Negative	Neither neg nor pos	Positive	yes	yes	yes	yes	yes	no	yes	No	No	No	No	No	No	Yes	No	No	yes	yes	5	3	0	0	0	5
	NotReactive	78	1978	1	Bulgaria	1	Bulgaria	In the study city	university degree (Bachelor, Masters, PhD)	30	20	20	10	Less than half	Neither neg nor pos	Negative	Positive	yes	yes	yes	yes	yes	no	no	.j	.j	.j	.j	.j	.j	.j	.j	.j	yes	yes	0	0	0	0	0	0
	NotReactive	89	1989	1	Bulgaria	1	Bulgaria	In the study city	high school or similar		27			Few	Negative	Negative	Neither neg nor pos	no	no	jump	jump	jump	jump	no	.j	.j	.j	.j	.j	.j	.j	.j	.j	no	jump	2	2	1
	NotReactive	82	1982	1	Bulgaria	1	Bulgaria	In the study city	high school or similar	10	20	20	5	Less than half	Neither neg nor pos	Neither neg nor pos	Positive	yes	yes	yes	yes	yes	no	yes	No	No	No	No	No	No	Yes	No	No	yes	yes	15	12	0	0	0	0
	NotReactive	88	1988	1	Bulgaria	1	Bulgaria	In the study city	university degree (Bachelor, Masters, PhD)	6	10	25	0	Few	Negative	Negative	Negative	yes	yes	yes	yes	yes	yes	yes								No	No	yes	yes	8	8	3		3
	NotReactive	84	1984	1	Bulgaria	1	Bulgaria	In the study city	post high school education (vocational school or college)	5	5	0	0	Less than half	Negative	Negative	Very positive	yes	yes	yes	yes	no	no	no	.j	.j	.j	.j	.j	.j	.j	.j	.j	yes	yes	20	20	0	0	0	0
	Reactive	80	1980	1	Bulgaria	2	Sweden	I am a tourist/visitor from another country	university degree (Bachelor, Masters, PhD)	10	20	10	10	More than half	Neither neg nor pos	Neither neg nor pos	Positive	yes	yes	yes	yes	yes	yes	yes	No	No	No	No	No	No	No	No	No	yes	yes	10	5	0	0	0	10
	NotReactive	80	1980	1	Bulgaria	1	Bulgaria	In the study city	elementary school	20	50	15	10	Less than half	Neither neg nor pos	Positive	Positive	yes	yes	yes	yes	yes	no	no	.j	.j	.j	.j	.j	.j	.j	.j	.j	yes	yes	6	5	1	0	0	1
	NotReactive	88	1988	1	Bulgaria	2	Poland	In the study city	university education (below degree level)	4	3	5	5		Negative	Neither neg nor pos	Positive	yes	yes	no	yes	no	no	yes	Yes	No	No	No	No	No	No	No	No	yes	yes	.p
	NotReactive	87	1987	1	Bulgaria	1	Bulgaria	In the study city	high school or similar	20	20	30	10	Less than half	Negative	Very negative	Positive	yes	yes	yes	yes	yes	no	no	.j	.j	.j	.j	.j	.j	.j	.j	.j	yes	yes	10	10	10	0	10	0
	NotReactive	83	1983	1	Bulgaria	1	Bulgaria	In the study city	university degree (Bachelor, Masters, PhD)	20	30	8	0	Few	Negative	Negative	Neither neg nor pos	yes	yes	yes	yes	yes	no	yes	I do not know	I do not know	I do not know	I do not know	I do not know	I do not know	I do not know	I do not know	I do not know	yes	yes	10	9	0	0	0	0
	NotReactive	79	1979	1	Bulgaria	1	Bulgaria	In the study city	university education (below degree level)	17	10	13	7	Less than half	Neither neg nor pos	Neither neg nor pos	Positive	yes	yes	no	yes	yes		yes	No	No	No	No	No	No	Yes	No	No	yes	yes	20	13	5		5
	NotReactive	90	1990	1	Bulgaria	1	Bulgaria	In the study city	high school or similar	5	3	10	1	Few	Neither neg nor pos	Neither neg nor pos	Neither neg nor pos	yes	yes	yes	yes	yes	no	yes	I prefer not to answer	I prefer not to answer	I prefer not to answer	I prefer not to answer	I prefer not to answer	I prefer not to answer	I prefer not to answer	I prefer not to answer	I prefer not to answer	yes	yes	3	3	3		3
	NotReactive	87	1987	1	Bulgaria	1	Bulgaria	Within 100 km of the study city	secondary school	10	15	30	0	All or almost all	Neither neg nor pos	Neither neg nor pos	Neither neg nor pos	yes	yes	yes	yes	yes	yes	no	.j	.j	.j	.j	.j	.j	.j	.j	.j	yes	yes	20	20	3		3
	NotReactive	86	1986	1	Bulgaria	1	Bulgaria	In the study city	university degree (Bachelor, Masters, PhD)	3	10	5	7	Few	Neither neg nor pos	Negative	Neither neg nor pos	yes	yes		yes			yes	No	No	No	No	No	No	No	No	No	yes	yes	70	35	27		10
	NotReactive	91	1991	1	Bulgaria	1	Bulgaria	In the study city	high school or similar	8	20	2	0	All or almost all	Very negative	Very negative	Positive	yes	yes	yes	no	no	no	no	.j	.j	.j	.j	.j	.j	.j	.j	.j	yes	yes	3	2	0		3
	NotReactive	75	1975	1	Bulgaria	1	Bulgaria	In the study city	university degree (Bachelor, Masters, PhD)	5	7	10	3	None	Very negative	Very negative	Very negative	yes	yes	yes	yes	yes	yes	no	.j	.j	.j	.j	.j	.j	.j	.j	.j	yes	yes	19	15	7	2	17	0
	NotReactive	80	1980	1	Bulgaria	1	Bulgaria	Within 100 km of the study city	secondary school	0	5	0	0	More than half	Neither neg nor pos	Neither neg nor pos	Neither neg nor pos	yes	yes	no	yes	no	no	yes	No	Yes	No	No	No	I prefer not to answer	Yes	No	No	prefer not to answer set to missing	jump	25	20	15
	NotReactive	92	1992	1	Bulgaria	1	Bulgaria	In the study city	post high school education (vocational school or college)	12	9	0	0	Few	Negative	Neither neg nor pos	Positive	yes	yes	no	no	yes	no	no	.j	.j	.j	.j	.j	.j	.j	.j	.j	no	jump	12	10	2	0	10	0
	NotReactive	78	1978	1	Bulgaria	2	Sweden	I am a tourist/visitor from another country	university degree (Bachelor, Masters, PhD)	7	10	2	8	More than half	Negative	Positive	Positive	yes	yes	no	no	yes	no	no	.j	.j	.j	.j	.j	.j	.j	.j	.j	yes	yes	7	7	.i			7
	.l	88	1988	1	Bulgaria	1	Bulgaria	In the study city	post high school education (vocational school or college)	0	15	0	1	Less than half	Neither neg nor pos	Negative	Positive	yes	yes	yes	yes	yes	yes	no	.j	.j	.j	.j	.j	.j	.j	.j	.j	yes	yes	30	30	1	0	1	0
	NotReactive	79	1979	1	Bulgaria	1	Bulgaria	In the study city	university degree (Bachelor, Masters, PhD)	4	5	15	1	More than half	Neither neg nor pos	Neither neg nor pos	Positive	yes	yes	yes	yes	yes	yes	yes	No	No	No	No	No	No	No	No	No	yes	yes	8	6	1		1
	NotReactive	79	1979	1	Bulgaria	1	Bulgaria		high school or similar	5	9	23	16	Less than half	Very negative	Negative	Neither neg nor pos	yes	yes	no	yes	no	no	no	.j	.j	.j	.j	.j	.j	.j	.j	.j	yes	yes	20	15	5	1	10	0
	NotReactive	91	1991	1	Bulgaria	1	Bulgaria	In the study city	high school or similar	2	10	2	0	All or almost all	Neither neg nor pos	Neither neg nor pos	Positive	yes	yes	yes	yes	no	no	yes	No	No	No	No	No	No	No	No	No	yes	yes	10	2	1	0	7	3
	NotReactive	89	1989	1	Bulgaria	1	Bulgaria	In the study city	high school or similar	2	9	3	1	None	Negative	Negative	Negative	yes	yes		yes			yes	No	No	No	No	No	No	No	No	No	yes	yes	25	24	10
	NotReactive	78	1978	1	Bulgaria	1	Bulgaria	In the study city	university education (below degree level)	5	10	12	4	Few	Very negative	Negative	Neither neg nor pos	yes	yes	yes	yes	no	no	yes	Yes	No	No	No	No	No	No	No	No	yes	yes	3	2	0	0	0	3
	NotReactive	89	1989	1	Bulgaria	1	Bulgaria	Within 100 km of the study city	high school or similar	7	15	5	1	Few	Negative	Negative	Neither neg nor pos	yes	yes	yes	yes	yes	no	yes	No	No	Yes	No	No	No	No	No	No	yes	yes	5	4	0		0
	.l	85	1985	1	Bulgaria	1	Bulgaria	In the study city	university degree (Bachelor, Masters, PhD)	2	10	3	4	Few	Negative	Neither neg nor pos	Positive	yes	yes	I prefer not to answer	yes	yes	I prefer not to answer	yes	No	No	No	No	No	No	No	No	No	yes	prefer not to answer set to missing	0	0	0
	.l	92	1992	1	Bulgaria	1	Bulgaria	In the study city	post high school education (vocational school or college)	10	20	3	0	Few	Neither neg nor pos	Neither neg nor pos	Positive	yes	yes	yes	no	yes	no	yes	No	No	No	No	No	No	No	No	No	yes	yes	6	6	0	0	0	0
	NotReactive	79	1979	1	Bulgaria	1	Bulgaria	In the study city	high school or similar	5	3	1	1	Few		Neither neg nor pos	Neither neg nor pos	yes	yes	no	no	yes	no	yes	No	No	No	No	No	No	No	No	No	no	jump	5	5	0	0	0	0
	NotReactive	88	1988	1	Bulgaria	1	Bulgaria	In the study city	university education (below degree level)	5	20	10	1	Less than half	Negative	Negative	Positive	yes	yes	yes	yes	no	no	no	.j	.j	.j	.j	.j	.j	.j	.j	.j	yes	yes	10	10	2	0	2	0
	NotReactive	88	1988	1	Bulgaria	1	Bulgaria	In the study city	high school or similar	3	25	5	1	Less than half	Negative	Neither neg nor pos	Positive	yes	yes	yes	yes	no	no	yes	No	Yes	No	No	No	I do not know	No	No	No	yes	yes	15	10	2
	NotReactive	90	1990	1	Bulgaria	1	Bulgaria	In the study city	high school or similar	1	20	0	0	Few	Negative	Neither neg nor pos	Positive	yes	yes	yes	yes	yes	yes	no	.j	.j	.j	.j	.j	.j	.j	.j	.j	yes	yes	15	15	2	0	2	0
	NotReactive	91	1991	1	Bulgaria	1	Bulgaria	Within 100 km of the study city	high school or similar	4	10	11	2	More than half	Neither neg nor pos	Positive	Positive	yes	yes	yes	yes	yes	no	yes	Yes	No	No	No	No	No	No	No	No	yes	yes	20	15	3	0	15	0
	NotReactive	86	1986	1	Bulgaria	1	Bulgaria	In the study city	university degree (Bachelor, Masters, PhD)	17	13	10	1	Few	Negative	Negative	Negative	yes	yes	no	yes	yes		yes	No	No	No	No	No	No	No	No	No	yes	yes	17	13	0
	NotReactive	93	1993	1	Bulgaria	1	Bulgaria	In the study city	high school or similar	3	30	0	0	Less than half	Negative	Negative	Positive	yes	yes	no	yes	no	no	no	.j	.j	.j	.j	.j	.j	.j	.j	.j	yes	yes	10	10	1	0	1	0
	NotReactive	81	1981	1	Bulgaria	1	Bulgaria	In the study city	university education (below degree level)	12	6	3	4	More than half	Neither neg nor pos	Neither neg nor pos	Positive	yes	yes	yes	yes	yes	yes	yes	Yes	No	No	No	No	No	No	No	No	yes	yes	3	1	0	0	0	0
	.l	68	1968	1	Bulgaria	1	Bulgaria	In the study city	university degree (Bachelor, Masters, PhD)	15	6	18	3	Few	Negative	Neither neg nor pos	Positive	yes	yes		yes			no	.j	.j	.j	.j	.j	.j	.j	.j	.j	yes	yes	5	5	2		2
	NotReactive	83	1983	1	Bulgaria	1	Bulgaria	In the study city	university degree (Bachelor, Masters, PhD)	12	20	10	5	More than half	Negative	Positive	Very positive	yes	yes	yes	yes	yes	no	no	.j	.j	.j	.j	.j	.j	.j	.j	.j	yes	yes	7	6	0	0	0	0
	.l	83	1983	1	Bulgaria	1	Bulgaria	In the study city	university education (below degree level)	5	3	10	3	Less than half	Negative	Neither neg nor pos	Positive	yes	yes	yes	no	yes	no	yes	No	No	No	Yes	No	No	No	No	No	yes	yes	10	5	1	0	1	0
	NotReactive	93	1993	1	Bulgaria	1	Bulgaria	In the study city	post high school education (vocational school or college)	6	29	20		Less than half	Negative	Neither neg nor pos	Positive	no	yes		yes	yes		no	.j	.j	.j	.j	.j	.j	.j	.j	.j	yes	yes	1	1	0	0	0	0
	NotReactive	85	1985	1	Bulgaria	1	Bulgaria	In the study city	university degree (Bachelor, Masters, PhD)	15	25	10	5	More than half	Neither neg nor pos	Positive	Positive	yes	yes	yes	yes	yes	yes	yes	No	No	No	No	No	No	No	No	No	yes	yes	0	0	0	0	0	0
	NotReactive	87	1987	1	Bulgaria	1	Bulgaria	In the study city	post high school education (vocational school or college)	0	8	0	5	Less than half	Neither neg nor pos	Neither neg nor pos	Neither neg nor pos	yes	yes	yes	yes	yes	yes	no	.j	.j	.j	.j	.j	.j	.j	.j	.j	yes	yes	10	10	0	0	0	0
	NotReactive	88	1988	1	Bulgaria	1	Bulgaria	In the study city	university education (below degree level)	10	5	11	2	Less than half	Neither neg nor pos	Positive	Positive	yes	yes	yes	yes	yes	yes	yes	No	No	No	Yes	No	No	No	No	No	no	jump	0	0	0	0	0	0
	NotReactive	91	1991	1	Bulgaria	1	Bulgaria	Within 100 km of the study city	high school or similar	0	0	0	0	Few	Negative	Very negative	Positive	yes	yes	no	yes	no	no	no	.j	.j	.j	.j	.j	.j	.j	.j	.j	no	jump	10	10	2	0	0	2
	NotReactive	78	1978	1	Bulgaria	1	Bulgaria	In the study city	university education (below degree level)	0	15	2	1	Less than half	Neither neg nor pos	Negative	Positive	yes	yes	no	yes	yes	yes	yes	No	Yes	No	No	No	No	Yes	No	No	yes	yes	15	15	3	0	3	0
	NotReactive	92	1992	1	Bulgaria	1	Bulgaria	Within 100 km of the study city	high school or similar	6	9	7	2	Few	Very negative	Very negative	Neither neg nor pos	no	no	jump	jump	jump	jump	no	.j	.j	.j	.j	.j	.j	.j	.j	.j	no	jump	3	3	0
	NotReactive	86	1986	1	Bulgaria	2	Spain	tourist/visitor/commuter from this country	high school or similar	5	1	12	7	More than half	Negative	Neither neg nor pos	Positive	yes	yes	no	yes	no	yes	no	.j	.j	.j	.j	.j	.j	.j	.j	.j	no	jump	5	2	0	0	0	0
	NotReactive	82	1982	1	Bulgaria	1	Bulgaria	In the study city	university degree (Bachelor, Masters, PhD)	10	5	2	2	More than half	Positive	Positive	Positive	yes	yes	yes	yes	yes	yes	yes	No		No	No	No	No	No	No	No	yes	yes	1	1	1	0	1	0
	NotReactive	79	1979	1	Bulgaria	1	Bulgaria	In the study city	university education (below degree level)	5		6	3	Less than half	Negative	Negative	Positive	yes	no	jump	jump	jump	jump	no	.j	.j	.j	.j	.j	.j	.j	.j	.j	yes	yes	2	2	1		1
	.l	90	1990	1	Bulgaria	1	Bulgaria	In the study city	post high school education (vocational school or college)	10	20	20		More than half	Negative	Neither neg nor pos	Positive	no	yes		yes	yes		no	.j	.j	.j	.j	.j	.j	.j	.j	.j	no	jump	.p
	NotReactive	82	1982	1	Bulgaria	1	Bulgaria	In the study city	high school or similar	5	12	15	4	Less than half	Negative	Negative	Neither neg nor pos	yes	yes	yes	yes	yes	no	no	.j	.j	.j	.j	.j	.j	.j	.j	.j	yes	yes	3	3	1	0	1	0
	NotReactive	95	1995	1	Bulgaria	1	Bulgaria	In the study city	high school or similar	5	10	0	2	Less than half	Neither neg nor pos	Neither neg nor pos	Positive	yes	yes	yes	yes	yes	yes	no	.j	.j	.j	.j	.j	.j	.j	.j	.j	yes	yes	10	10	2	0	2	0
	NotReactive	86	1986	1	Bulgaria	1	Bulgaria	In the study city	high school or similar	0	10	0	0	Few	Negative	Negative	Positive	yes	yes	yes	yes	no	no	yes	No	Yes	No	No	No	No	No	No	No	yes	yes	0	0	0	0	0	0
	NotReactive	85	1985	1	Bulgaria	1	Bulgaria	In the study city	high school or similar	8	10	20	0	All or almost all	Positive	Positive	Positive	yes	yes	yes	yes	yes	yes	yes	No	No	No	I do not know	I do not know	I do not know	I do not know	I do not know	No	yes	yes	15	15	3		3
	Reactive	87	1987	1	Bulgaria	1	Bulgaria	In the study city	university degree (Bachelor, Masters, PhD)	8	40	30	0	More than half	Positive	Positive	Positive	yes	yes	yes	yes	yes	yes	yes	No	No	No	No	No	No	No	No	No	yes	yes	8	8	1		1
	.l	84	1984	1	Bulgaria	1	Bulgaria	In the study city	university degree (Bachelor, Masters, PhD)	20	30	15	10	More than half	Negative	Negative	Positive	yes	yes	yes	yes	yes	yes	no	.j	.j	.j	.j	.j	.j	.j	.j	.j	yes	yes	6	5	1	0	0	1
	NotReactive	83	1983	1	Bulgaria	1	Bulgaria	In the study city	secondary school	12	3		4	Less than half	Very negative	Negative	Neither neg nor pos	yes	yes	yes	yes	yes	no	no	.j	.j	.j	.j	.j	.j	.j	.j	.j	yes	yes	15	13	1		1
	NotReactive	77	1977	1	Bulgaria	1	Bulgaria	In the study city	high school or similar	4	5	1	0	Less than half	Very negative	Very negative	Neither neg nor pos	yes	yes	no	yes	yes	no	yes	No	No	No	No	No	I do not know	No	Yes	No	yes	yes	10	10	1	0	10	0
	NotReactive	81	1981	1	Bulgaria	1	Bulgaria	In the study city	high school or similar	8	10	2	0	More than half	Neither neg nor pos	Neither neg nor pos	Positive	yes	yes	yes	yes	no	no	yes	I do not know	I do not know	I do not know	I do not know	I do not know	I do not know	I do not know	I do not know	I do not know	yes	yes	5	4	1	0	0	0
	.l	91	1991	1	Bulgaria	1	Bulgaria	In the study city	post high school education (vocational school or college)	0	5	0	0	Few	Negative	Neither neg nor pos	Positive	no	yes	no	yes	no	no	no	.j	.j	.j	.j	.j	.j	.j	.j	.j	no	jump	2	2	0	0	0	0
	NotReactive	91	1991	1	Bulgaria	1	Bulgaria	In the study city	post high school education (vocational school or college)	15	90	10	3	All or almost all	Neither neg nor pos	Positive	Very positive	yes	yes	I prefer not to answer	I prefer not to answer	yes	I prefer not to answer	no	.j	.j	.j	.j	.j	.j	.j	.j	.j	yes	yes	18	18	3		3
	NotReactive	85	1985	1	Bulgaria	1	Bulgaria	In the study city	high school or similar	5	10	5	1	Few	Negative	Neither neg nor pos	Positive	yes	yes	yes	yes	yes	no	yes	No	No	No	No	No	No	No	No	No	yes	yes	7	5	1	0	5	0
	NotReactive	77	1977	1	Bulgaria	1	Bulgaria	In the study city		5	40	30	15	Less than half	Negative	Neither neg nor pos	Neither neg nor pos	yes	yes	yes	yes	yes		no	.j	.j	.j	.j	.j	.j	.j	.j	.j	yes	yes	4	4	0	0	0	0
	NotReactive	89	1989	1	Bulgaria	1	Bulgaria	In the study city	post high school education (vocational school or college)	0	8	0	0	Few	Neither neg nor pos	Positive	Positive	yes	yes	yes	yes	yes	no	no	.j	.j	.j	.j	.j	.j	.j	.j	.j	yes	yes	5	5	0
	NotReactive	90	1990	1	Bulgaria	1	Bulgaria	In the study city	high school or similar	10	20	15	0	More than half	Negative	Negative	Neither neg nor pos	yes	yes	yes	yes	yes	no	no	.j	.j	.j	.j	.j	.j	.j	.j	.j	yes	yes	15	12	5	0	5	0
	NotReactive	78	1978	1	Bulgaria	1	Bulgaria	In the study city	university degree (Bachelor, Masters, PhD)	3	15	0	0	More than half	Neither neg nor pos	Neither neg nor pos	Positive	yes	yes	no	no	yes	no	yes	No	No	No	Yes	No	No	No	No	No	no	jump	7	7	0	0	7	0
	NotReactive	69	1969	1	Bulgaria	1	Bulgaria	In the study city	university education (below degree level)		26			Less than half	Neither neg nor pos	Neither neg nor pos	Neither neg nor pos	yes	yes		yes	yes		yes	No		Yes							yes	yes	.p
	NotReactive	79	1979	1	Bulgaria	1	Bulgaria	In the study city	post high school education (vocational school or college)	15	7	0	0	Few	Negative	Negative	Positive	yes	yes	yes	yes	yes	yes	no	.j	.j	.j	.j	.j	.j	.j	.j	.j	no	jump	10	7	0	0	0	0
	NotReactive	76	1976	1	Bulgaria	1	Bulgaria	In the study city	university degree (Bachelor, Masters, PhD)	10	10	5	1	Less than half	Very negative	Negative	Neither neg nor pos	yes	yes	yes	yes	yes	yes	yes	No	No	No	No	No	No	Yes	No	No	yes	yes	5	3	0	0	5	0
	Reactive	80	1980	1	Bulgaria	1	Bulgaria	In the study city	university degree (Bachelor, Masters, PhD)	10	20	20	2	All or almost all	Neither neg nor pos	Neither neg nor pos	Positive	yes	yes	yes	yes	yes	no	no	.j	.j	.j	.j	.j	.j	.j	.j	.j	no	jump	9	9	0	0	0	9
	NotReactive	79	1979	1	Bulgaria	1	Bulgaria	In the study city	elementary school	10	25	25	20	Less than half	Negative	Negative	Positive	yes	yes	yes	yes	yes	no	no	.j	.j	.j	.j	.j	.j	.j	.j	.j	yes	yes	10	10	1	0	0	1
	.l	94	1994	1	Bulgaria	1	Bulgaria	In the study city	high school or similar	1	8	0	0	Few	Very negative	Neither neg nor pos	Positive	yes	yes	yes	yes	no	no	no	.j	.j	.j	.j	.j	.j	.j	.j	.j	yes	yes	4	4	1	0	1	0
	NotReactive	72	1972	1	Bulgaria	1	Bulgaria	In the study city	university degree (Bachelor, Masters, PhD)	11	9	8	10	Few	Neither neg nor pos	Neither neg nor pos	Negative	yes	yes	yes	yes	yes		no	.j	.j	.j	.j	.j	.j	.j	.j	.j	yes	yes	10	5	2	0	0	2
	NotReactive	78	1978	1	Bulgaria	1	Bulgaria	In the study city	university education (below degree level)	17	13	7	9	Few	Neither neg nor pos	Neither neg nor pos	Neither neg nor pos	yes	yes	yes	yes	yes		yes	No	No	No	No	No	No	No	No	No	yes	yes	17	13	2
	NotReactive	85	1985	1	Bulgaria	1	Bulgaria	In the study city	university degree (Bachelor, Masters, PhD)	15	20	25	13	Few	Neither neg nor pos	Neither neg nor pos	Neither neg nor pos	yes	yes		yes			yes	No	No	No	No	No	No	No	No	No	yes	yes	16	14	2
	NotReactive	75	1975	1	Bulgaria	1	Bulgaria	In the study city	university education (below degree level)	10	10	5	4	Less than half	Negative	Neither neg nor pos	Neither neg nor pos	yes	yes	yes	yes	yes	yes	yes	No	No	No	Yes	No	No	No	No	No	yes	yes	10	10	0	0	10	0
	NotReactive	65	1965	1	Bulgaria	1	Bulgaria	In the study city	university degree (Bachelor, Masters, PhD)	1	5	10	3	Few	Negative	Negative	Negative	yes	yes	yes	yes	yes	yes	yes	No	No	Yes	No	No	No	Yes	No	No	yes	yes	10	7	5
	NotReactive	89	1989	1	Bulgaria	1	Bulgaria	In the study city	high school or similar	1	5	1	2	Few	Very negative	Neither neg nor pos	Neither neg nor pos	yes	yes	yes	yes	yes		no	.j	.j	.j	.j	.j	.j	.j	.j	.j	yes	yes	3	3	1	0	1	0
	NotReactive	85	1985	1	Bulgaria	1	Bulgaria	In the study city	high school or similar	11	6	6	1	Few	Negative	Negative	Positive	yes	yes	no	yes	yes	no	yes	No	No	No	No	No	No	No	No	No	yes	yes	15	10	2	0	0	2
	NotReactive	92	1992	1	Bulgaria	1	Bulgaria	In the study city	post high school education (vocational school or college)	5	20	0	0	More than half	Negative	Positive	Positive	yes	yes	yes	yes	yes	yes	yes	No	No	No	No	No	No	No	No	No	yes	yes	15	15	0	0	0	0
	.l	81	1981	1	Bulgaria	1	Bulgaria	In the study city	high school or similar	10	20	20	1	More than half	Very negative	Very negative	Positive	yes	yes	yes	yes	yes	no	no	.j	.j	.j	.j	.j	.j	.j	.j	.j	no	jump	7	7	2	0	0	2
	NotReactive	74	1974	1	Bulgaria	1	Bulgaria	In the study city	university degree (Bachelor, Masters, PhD)	3	40	10		More than half	Neither neg nor pos	Neither neg nor pos	Neither neg nor pos	yes	yes	yes	yes	yes		yes	No		No					No	No	yes	yes	1	1	0	0	0	0
	NotReactive	87	1987	1	Bulgaria	1	Bulgaria	In the study city	high school or similar	6	5	4	3	Less than half	Negative	Neither neg nor pos	Positive	yes	yes			yes		no	.j	.j	.j	.j	.j	.j	.j	.j	.j	yes	yes	0	0	0
	NotReactive	76	1976	1	Bulgaria	1	Bulgaria	In the study city	university degree (Bachelor, Masters, PhD)	0	10	4	1	More than half	Positive	Positive	Positive	yes	yes	yes	yes	yes	no	no	.j	.j	.j	.j	.j	.j	.j	.j	.j	yes	yes	0	0	0	0	0	0
	NotReactive	68	1968	1	Bulgaria	1	Bulgaria	In the study city	university education (below degree level)		18			Less than half	Negative	Neither neg nor pos	Very positive	yes	yes	yes	yes	yes		yes	No	No	Yes					No	No	yes	yes	1	1	1		1
	NotReactive	81	1981	1	Bulgaria	1	Bulgaria	In the study city		20	40	30	10	More than half	Negative	Neither neg nor pos	Positive	yes	yes	yes	yes	yes	no	no	.j	.j	.j	.j	.j	.j	.j	.j	.j	yes	yes	4	3	1	0	1	0
	Reactive	80	1980	1	Bulgaria	1	Bulgaria	In the study city		10	30	15	5	More than half	Very negative	Very negative	Neither neg nor pos	yes	yes	yes	yes	yes	no	yes	Yes	No	No	No	No	No	No	No	No	yes	yes	0	0	0	0	0	0
	Reactive	76	1976	1	Bulgaria	1	Bulgaria	In the study city	university education (below degree level)	0	10	1	0	Less than half	Neither neg nor pos	Positive	Positive	yes	yes	yes	yes	yes	no	yes	No	No	No	Yes	No	No	No	No	No	no	jump	2	2	0	0	2	0
	NotReactive	88	1988	1	Bulgaria	1	Bulgaria	Within 100 km of the study city	high school or similar	7	10	3	0	None	Very negative	Very negative	Negative	yes	yes	no	yes	no	no	no	.j	.j	.j	.j	.j	.j	.j	.j	.j	yes	yes	12	10	5	1		1
	NotReactive	89	1989	1	Bulgaria	1	Bulgaria	In the study city	university education (below degree level)	0	20	0	0	More than half	Neither neg nor pos	Neither neg nor pos	Very positive	yes	yes	yes	yes	no	no	no	.j	.j	.j	.j	.j	.j	.j	.j	.j	yes	yes	20	20	2	0	2	0
	NotReactive	87	1987	1	Bulgaria	1	Bulgaria	In the study city	post high school education (vocational school or college)	4	10		3	Less than half	Negative	Neither neg nor pos	Neither neg nor pos	yes	yes			yes		no	.j	.j	.j	.j	.j	.j	.j	.j	.j	yes	yes	1	1	0
	.l	85	1985	1	Bulgaria	1	Bulgaria	In the study city	university degree (Bachelor, Masters, PhD)	10	40	10	5	None	Negative	Very negative	Positive	yes	yes	yes	yes	yes	no	no	.j	.j	.j	.j	.j	.j	.j	.j	.j	no	jump	5	3	0	0	3	0
	NotReactive	81	1981	1	Bulgaria	1	Bulgaria	Within 100 km of the study city	university education (below degree level)	5	15	2	2	Less than half	Negative	Positive	Positive	yes	yes	no	yes	yes	no	no	.j	.j	.j	.j	.j	.j	.j	.j	.j	yes	yes	10	7	2	0	2	0
	NotReactive	83	1983	1	Bulgaria	1	Bulgaria	In the study city	university education (below degree level)	2	7	5	2	Few	Neither neg nor pos	Negative	Neither neg nor pos	yes	yes		yes			yes	No	No	Yes	Yes	No	No	No	No	No	yes	yes	17	15	10			5
	NotReactive	88	1988	1	Bulgaria	1	Bulgaria	In the study city	secondary school	0	10	0	2	Few	Neither neg nor pos	Positive	Positive	yes	yes	yes	yes	yes	yes	no	.j	.j	.j	.j	.j	.j	.j	.j	.j	yes	yes	3	3	0	0	0	0
	NotReactive	81	1981	1	Bulgaria	1	Bulgaria	In the study city	university degree (Bachelor, Masters, PhD)	15	40	10	10	More than half	Neither neg nor pos	Positive	Very positive	yes	yes	yes	yes	yes	no	no	.j	.j	.j	.j	.j	.j	.j	.j	.j	yes	yes	5	5	1	0	1	0
	NotReactive	77	1977	1	Bulgaria	1	Bulgaria	In the study city	university degree (Bachelor, Masters, PhD)	20	40	40	15	Less than half	Negative	Very negative	Positive	yes	yes	yes	yes	yes	yes	no	.j	.j	.j	.j	.j	.j	.j	.j	.j	yes	yes	8	8	1	0	1	0
	Reactive	78	1978	1	Bulgaria	1	Bulgaria	In the study city	university degree (Bachelor, Masters, PhD)	6	20	10	5	Few	Very negative	Very negative	Neither neg nor pos	yes	yes	no	yes	yes	no	no	.j	.j	.j	.j	.j	.j	.j	.j	.j	yes	yes	5	5	5	0	5	0
	NotReactive	76	1976	1	Bulgaria	1	Bulgaria	In the study city	post high school education (vocational school or college)	2	12	12		Few	Negative	Negative	Neither neg nor pos	no	no	jump	jump	jump	jump	yes		No								no	jump	2	2	2		1	1
	Reactive	81	1981	1	Bulgaria	1	Bulgaria	In the study city	university degree (Bachelor, Masters, PhD)	27	13	10	2	Few	Negative	Negative	Negative	yes	yes	no	yes	yes		yes	No	No	No	No	No	No	No	No	No	yes	yes	25	10	0
	NotReactive	84	1984	1	Bulgaria	1	Bulgaria	In the study city	university degree (Bachelor, Masters, PhD)	1	20	5	0	Few	Neither neg nor pos	Very positive	Positive	yes	yes	yes	yes	yes	yes	no	.j	.j	.j	.j	.j	.j	.j	.j	.j	yes	yes	5	5	0	0	0	0
	NotReactive	82	1982	1	Bulgaria	1	Bulgaria	In the study city	high school or similar	4	10	2	1	Less than half	Positive	Neither neg nor pos	Positive	yes	yes	no	yes	yes	no	no	.j	.j	.j	.j	.j	.j	.j	.j	.j	yes	yes	6	6	0
	NotReactive	89	1989	1	Bulgaria	1	Bulgaria	In the study city	university education (below degree level)	13	10	5	1	Less than half	Neither neg nor pos	Neither neg nor pos	Neither neg nor pos		yes	no	yes	yes		yes	No	No	No	No	No	No	No	No	No	yes	yes	7	5	0
	NotReactive	90	1990	1	Bulgaria	1	Bulgaria	In the study city	university education (below degree level)	10	20	20	2	More than half	Negative	Neither neg nor pos	Positive	yes	yes	yes	yes	yes	no	no	.j	.j	.j	.j	.j	.j	.j	.j	.j	no	jump	7	7	0	0	0	0
	NotReactive	90	1990	1	Bulgaria	1	Bulgaria	In the study city	post high school education (vocational school or college)	3	20	0	0	Less than half	Neither neg nor pos	Negative	Positive	no	yes	no	yes	yes	no	no	.j	.j	.j	.j	.j	.j	.j	.j	.j	no	jump	30	30	0	0	0	0
	NotReactive	88	1988	1	Bulgaria	1	Bulgaria	In the study city	high school or similar	0	10	1	0	Less than half	Neither neg nor pos	Positive	Positive	yes	yes	yes	yes	no	no	yes	No	Yes	No	No	No	No	No	No	No	yes	yes	2	2	2	0	2	0
	NotReactive	83	1983	1	Bulgaria	1	Bulgaria	In the study city	university degree (Bachelor, Masters, PhD)	13	38			Less than half	Negative	Neither neg nor pos	Neither neg nor pos	no	no	jump	jump	jump	jump	no	.j	.j	.j	.j	.j	.j	.j	.j	.j	no	jump	3	3	.i
	NotReactive	92	1992	1	Bulgaria	1	Bulgaria	In the study city	high school or similar	27	20	20	10	Few	Negative	Negative	Negative	yes	yes	yes	yes	yes		yes	No	No	No	No	No	No	No	No	No	yes	yes	29	27	5
	.l	73	1973	1	Bulgaria	1	Bulgaria	In the study city	university education (below degree level)	5	11	3	0	More than half	Negative	Neither neg nor pos	Positive	yes	yes	yes	no	yes	no	no	.j	.j	.j	.j	.j	.j	.j	.j	.j	yes	yes	4	3	1	0	3	1
	NotReactive	92	1992	1	Bulgaria	1	Bulgaria	In the study city	post high school education (vocational school or college)	60	20	0	0	More than half	Neither neg nor pos	Positive	Very positive	yes	yes	yes	yes	no	no	no	.j	.j	.j	.j	.j	.j	.j	.j	.j	yes	yes	4	4	0	0	4	0
	NotReactive	89	1989	1	Bulgaria	1	Bulgaria	In the study city	university degree (Bachelor, Masters, PhD)	13	17	10	5	Few	Neither neg nor pos	Neither neg nor pos	Neither neg nor pos	yes	yes	yes	yes	yes		yes	No	No	No	Yes	No	No	No	No	No	yes	yes	27	25	7
	.l	78	1978	1	Bulgaria	2	Germany	I am a tourist/visitor from another country	university degree (Bachelor, Masters, PhD)	4	10	17	12	More than half	Positive	Neither neg nor pos	Positive	yes	yes	yes	yes	yes	no	yes	No	No	Yes	No	Yes	No	Yes	No	No	yes	yes	12	10	2	1	0	2
	NotReactive	83	1983	1	Bulgaria	1	Bulgaria	In the study city	university degree (Bachelor, Masters, PhD)	25	17	20	5	Less than half	Neither neg nor pos	Negative	Neither neg nor pos	yes	yes	no	yes	yes	I prefer not to answer	yes	No	No	No	No	No	No	No	No	No	yes	yes	17	10	2		10
	.l	93	1993	1	Bulgaria	1	Bulgaria	Within 100 km of the study city	high school or similar	10	15	6	3	Few	Negative	Negative	Negative	yes	yes	yes	yes	yes	yes	no	.j	.j	.j	.j	.j	.j	.j	.j	.j	no	jump	15	10	5	0	15	0
	NotReactive	90	1990	1	Bulgaria	1	Bulgaria	In the study city	university education (below degree level)	12	60	20	3	All or almost all	Neither neg nor pos	Positive	Very positive	yes	yes	yes	yes	yes		no	.j	.j	.j	.j	.j	.j	.j	.j	.j	yes	yes	6	5	3		2	1
	NotReactive	89	1989	1	Bulgaria	1	Bulgaria	In the study city	post high school education (vocational school or college)	2	20	2	1	Less than half	Neither neg nor pos	Negative	Positive	yes	yes	yes	yes	yes	no	no	.j	.j	.j	.j	.j	.j	.j	.j	.j	yes	yes	2	2	0	0	0	2
	NotReactive	83	1983	1	Bulgaria	1	Bulgaria	In the study city	elementary school	10	40	10	10	More than half	Neither neg nor pos	Neither neg nor pos	Positive	no	yes	no	no	yes	no	no	.j	.j	.j	.j	.j	.j	.j	.j	.j	no	jump	15	5	0	0	0	0
	.l	80	1980	1	Bulgaria	1	Bulgaria	In the study city	post high school education (vocational school or college)	0	5	0	0	Few	Negative	Negative	Positive	yes	yes	yes	yes	no	no	no	.j	.j	.j	.j	.j	.j	.j	.j	.j	yes	yes	3	3	3	0	3	0
	NotReactive	75	1975	1	Bulgaria	1	Bulgaria	In the study city	university degree (Bachelor, Masters, PhD)	30	50	20	0	More than half	Negative	Very negative	Positive	yes	yes	yes	yes	yes		no	.j	.j	.j	.j	.j	.j	.j	.j	.j	yes	yes	0	0	0	0	0	0
	NotReactive	80	1980	1	Bulgaria	1	Bulgaria	In the study city	university degree (Bachelor, Masters, PhD)	20	40	20	10	Less than half	Negative	Neither neg nor pos	Positive	yes	yes	yes	yes	yes		no	.j	.j	.j	.j	.j	.j	.j	.j	.j	no	jump	15	15	1	0	1	0
	NotReactive	92	1992	1	Bulgaria	1	Bulgaria	In the study city	high school or similar	10	15	3	2	Few	Negative	Negative	Positive	yes	yes	yes	no	yes	no	yes	No	No	No	No	No	No	No	No	No	yes	yes	4	3	1			1
	NotReactive	79	1979	1	Bulgaria	1	Bulgaria	In the study city	university education (below degree level)	10	6	11	6	Less than half	Negative	Neither neg nor pos	Positive	yes	yes	no	yes	yes	no	yes	No	No	Yes	No	No	No	No	No	No	yes	yes	5	3	1	0	5	0
	NotReactive	94	1994	1	Bulgaria	1	Bulgaria	In the study city	high school or similar	6	96			More than half	Negative	Neither neg nor pos	Very positive	yes	yes	yes	yes	yes		no	.j	.j	.j	.j	.j	.j	.j	.j	.j	yes	yes	6	6	1			1
	.l	89	1989	1	Bulgaria	1	Bulgaria	In the study city	high school or similar	0	0	5	3	Few	Negative	Negative	Negative	yes	yes	yes	yes	no	yes	no	.j	.j	.j	.j	.j	.j	.j	.j	.j	yes	yes	20	18	5
	NotReactive	89	1989	1	Bulgaria	1	Bulgaria	In the study city	post high school education (vocational school or college)	10	10	0	0	Few	Negative	Negative	Positive	yes	yes	yes	yes	yes	yes	yes	No	No	No	Yes	No	No	No	No	No	yes	yes	10	10	0	0	0	0
	NotReactive	90	1990	1	Bulgaria	1	Bulgaria	In the study city	high school or similar	6	15	15	1	Less than half	Very negative	Negative	Positive	yes	yes	yes	yes	yes	yes	no	.j	.j	.j	.j	.j	.j	.j	.j	.j	no	jump	5	5	0	0	0	0
	NotReactive	70	1970	1	Germany	1	Germany	In the study city	university degree (Bachelor, Masters, PhD)	0	0	3	1	All or almost all	Very positive	Positive	Very positive	yes	yes	no	yes	yes	no	yes	No	No	No	No	No	No	No	No	No	yes		4	0	0	0	0	0
	NotReactive	69	1969	1	Germany	1	Germany	In the study city	post high school education (vocational school or college)	1	5	0	0	More than half	Neither neg nor pos	Positive	Positive	yes	yes	no		no		yes	No	Yes	Yes	No	No	No	Yes	No	No	yes	yes	10	10	8	8
	NotReactive	61	1961	1	Germany	1	Germany	In the study city	high school or similar	0	0	0	3	More than half	Positive	Neither neg nor pos	Very positive	yes	yes	no	yes	yes	yes	yes	No	Yes	No	No	No	No	No	No	No	yes	yes	15	10	1	0	1	0
	NotReactive	66	1966	1	Germany	1	Germany	In the study city	university education (below degree level)	0	0	0	6	All or almost all	Positive	Neither neg nor pos	Very positive	yes	yes	no	no	yes		no	.j	.j	.j	.j	.j	.j	.j	.j	.j	no	jump	150	0	0
	.l	59	1959	1	Germany	1	Germany	In the study city	university degree (Bachelor, Masters, PhD)	0	0	12	0	Few	Neither neg nor pos	Very positive	Very positive	yes	yes		yes		yes	yes	No	No	No	No	No	No	No	No	No	yes	yes	5	.i	.i
	Reactive	85	1985	1	Germany	1	Germany	In the study city	high school or similar	19	6	0	0	All or almost all	Positive	Very positive	Very positive	yes	yes	no	no	yes	no	yes	No	No	No	No	No	No	No	No	No	yes	yes	2	2	0	0	0	0
	NotReactive	66	1966	1	Germany	1	Germany	In the study city	high school or similar	1	70	4	0	All or almost all	Very positive	Positive	Very positive	yes	no	jump	jump	jump	jump	no	.j	.j	.j	.j	.j	.j	.j	.j	.j	no	jump	1	1	0
	Reactive	67	1967	1	Germany	1	Germany	In the study city	university degree (Bachelor, Masters, PhD)	0	0	3	0	More than half	Neither neg nor pos	Negative	Positive	yes	no	jump	jump	jump	jump	yes	No	No	No	No	No	No	No	No	No	yes	yes	6	5	0	0	0	0
	NotReactive	82	1982	1	Germany	1	Germany	tourist/visitor/commuter from this country	university degree (Bachelor, Masters, PhD)	0	0	0	0	All or almost all	Very positive	Very positive	Positive	yes	no	jump	jump	jump	jump	yes	No	No	No	No	No	No	No	No	No	yes	yes	3	2	0	0	0	0
	Reactive	87	1987	1	Germany	1	Germany	In the study city	post high school education (vocational school or college)	42	2	1	4	All or almost all	Neither neg nor pos	Positive	Very positive	no	yes				yes	no	.j	.j	.j	.j	.j	.j	.j	.j	.j	no	jump	30	30	3	0	0	0
	NotReactive	66	1966	1	Germany	1	Germany	In the study city	high school or similar	0	0	4	0	All or almost all	Very positive	Very positive	Very positive	yes	no	jump	jump	jump	jump	yes	No	No	No	No	No	No	No	Yes	Yes	yes	yes	6	0	0	0	0	0
	NotReactive	65	1965	1	Germany	1	Germany	tourist/visitor/commuter from this country	university degree (Bachelor, Masters, PhD)	0	0	0	0	Few	Very negative	Negative	Negative	yes	yes			yes		no	.j	.j	.j	.j	.j	.j	.j	.j	.j	no	jump	20	2	0
	NotReactive	89	1989	1	Germany	1	Germany	In the study city	university degree (Bachelor, Masters, PhD)	0	30	0	0	All or almost all	Positive	Negative	Positive	yes	no	jump	jump	jump	jump	no	.j	.j	.j	.j	.j	.j	.j	.j	.j	no	jump	30	30	2	0		2
	NotReactive	79	1979	1	Germany	1	Germany	In the study city	university degree (Bachelor, Masters, PhD)	1	16	6	0	All or almost all	Neither neg nor pos	Positive	Very positive	yes	yes				yes	no	.j	.j	.j	.j	.j	.j	.j	.j	.j	no	jump	2	1	1	0	0	0
	NotReactive	87	1987	2	Russia (Russian Federation)	1	Germany	In the study city	university degree (Bachelor, Masters, PhD)	1	0	0	1	All or almost all	Very positive	Very positive	Very positive	yes	yes	no	yes	no	no	yes	No	No	No	No	No	No	No	No	No	yes	yes	6	6	0
	NotReactive	63	1963	1	Germany	1	Germany	Within 100 km of the study city	high school or similar	1	0	2	0	More than half	Very positive	Positive	Very positive	yes	yes		yes			no	.j	.j	.j	.j	.j	.j	.j	.j	.j	no	jump	3	0	0	0	0	0
	NotReactive	88	1988	2	Bulgaria	1	Germany	In the study city	post high school education (vocational school or college)	1	1	0	0	Less than half	Neither neg nor pos	Neither neg nor pos	Neither neg nor pos	yes	yes	no	no	yes	yes	yes	No	No	No	No	No	No	No	No	No	yes	yes	10	5	0
	NotReactive	73	1973	1	Germany	1	Germany	In the study city	university degree (Bachelor, Masters, PhD)	1	0	0	0	More than half	Neither neg nor pos	Very positive	Very positive	yes	yes	no	yes	yes	no	yes	No	No	No	No	No	No	No	No	No	yes	yes	6	6	0	1	4	1
	NotReactive	90	1990	1	Germany	1	Germany	tourist/visitor/commuter from this country	high school or similar	9	0	0	0	More than half	Negative	Neither neg nor pos		yes	yes		yes				No	No	No	No	No	No	No	No	No	yes	yes	.p
	NotReactive	60	1960	2	Netherlands	2	Netherlands	I am a tourist/visitor from another country	university degree (Bachelor, Masters, PhD)	0	0	0	0	All or almost all	Very positive	Very positive	Very positive	yes	yes	no	no	yes	no	no	.j	.j	.j	.j	.j	.j	.j	.j	.j	no	jump	20	0	0	0	0	0
	NotReactive	59	1959	1	Germany	1	Germany	tourist/visitor/commuter from this country	university degree (Bachelor, Masters, PhD)	0	1	0	0	All or almost all	Neither neg nor pos	Neither neg nor pos	Positive	yes	yes	no	yes	no	no	no	.j	.j	.j	.j	.j	.j	.j	.j	.j	no	jump	0	0	0	0	0	0
	NotReactive	83	1983	1	Germany	1	Germany	In the study city	high school or similar	3	0	0	0	More than half	Neither neg nor pos	Very positive	Very positive	yes	yes	no	yes	yes	yes	yes	Yes	Yes	Yes	Yes	No	No	Yes	No	No	yes	yes	50	25	20	15	2	3
	Reactive	71	1971	1	Germany	1	Germany	In the study city	high school or similar	0	0	0	12	All or almost all	Negative	Neither neg nor pos	Very positive	yes	no	jump	jump	jump	jump	yes	Yes	No	No	No	No	No	No	No	No	yes	yes	4	0	4	0	4	0
	NotReactive	71	1971	1	Germany	1	Germany	In the study city	university degree (Bachelor, Masters, PhD)	5	0	0	0	All or almost all	Neither neg nor pos	Very positive	Very positive	yes	yes		yes			no	.j	.j	.j	.j	.j	.j	.j	.j	.j	yes	yes	5	2	1		1
	NotReactive	93	1993	2	UK	1	Germany	In the study city	high school or similar	72	2	2	0	All or almost all	Neither neg nor pos	Positive	Very positive	yes	yes	no	yes	yes	no	no	.j	.j	.j	.j	.j	.j	.j	.j	.j	no	jump	5	2	1	0	1	0
	NotReactive	88	1988	1	Germany	1	Germany	In the study city	university degree (Bachelor, Masters, PhD)	1	0	0	0	All or almost all	Very positive	Very positive	Positive	yes	yes	no	yes	no	no	yes	No	No	No	No	No	No	No	No	No	yes	yes	.p
	NotReactive	44	1944	1	Germany	1	Germany	In the study city	university education (below degree level)	0	10	0	0	Less than half	Neither neg nor pos	Positive	Positive	yes	no	jump	jump	jump	jump	yes	No	No	Yes	No	No	No	No	No	No	no	jump	0	0	0
	Reactive	78	1978	1	Germany	1	Germany	In the study city	high school or similar	0	0	1	2	All or almost all	Very positive	Very positive	Very positive	yes	yes		yes	yes		yes	No	No	No	No	No	No	No	No	No		yes	10	8	6	6	0	0
	NotReactive	59	1959	1	Germany	1	Germany	In the study city	high school or similar	0	0	0	0	Few	Neither neg nor pos	Very positive	Neither neg nor pos	yes	no	jump	jump	jump	jump	no	.j	.j	.j	.j	.j	.j	.j	.j	.j	no	jump	0	0	0		0
	NotReactive	78	1978	1	Germany	1	Germany	In the study city	university degree (Bachelor, Masters, PhD)	20	0	0	0	All or almost all	Very positive	Very positive	Very positive	yes	yes				yes	yes										yes	yes	0	0	0
	NotReactive	72	1972	1	Germany	1	Germany	In the study city	university education (below degree level)	0	2	0	0	All or almost all	Neither neg nor pos	Very positive	Very positive	yes	yes			yes		yes	No	No	No	No	No	No	No	No	No	yes	yes	10	6	2	0	0	2
	NotReactive	68	1968	1	Germany	1	Germany	In the study city	high school or similar	0	0	2	0	All or almost all	Neither neg nor pos	Positive	Positive	yes	yes	no	yes	yes	no	no	.j	.j	.j	.j	.j	.j	.j	.j	.j	no	jump	8	8	2	1	1	0
	Reactive	60	1960	1	Germany	1	Germany	In the study city	secondary school	0	0	0	0	All or almost all	Positive	Positive	Positive	yes	yes	no	no	no	no	yes	Yes	Yes	Yes	No	Yes	No	No	No	No	yes	yes	100	60	.i
	.l	55	1955	2	Belgium	1	Germany	In the study city	university degree (Bachelor, Masters, PhD)	0	0	1	0	All or almost all	Positive	Very positive	Positive	yes	yes		yes	yes		no	.j	.j	.j	.j	.j	.j	.j	.j	.j	no	jump	1	0	0
	NotReactive	85	1985	1	Germany	1	Germany	In the study city	post high school education (vocational school or college)	0	2	1	0	More than half	Neither neg nor pos	Very positive	Very positive	yes	yes	no	yes	yes	no	yes	No	Yes	No	No	No	No	Yes	No	No	yes	yes	20	2	0	0	20	0
	.l	64	1964	1	Germany	1	Germany	In the study city	university degree (Bachelor, Masters, PhD)	0	0	0	0	Few	Negative	Positive	Very positive	yes	yes			yes		yes	Yes	No	Yes	No	No	No	No	No	No	yes	yes	100	100	10		0
	NotReactive	92	1992	1	Germany	1	Germany	tourist/visitor/commuter from this country	post high school education (vocational school or college)	2	0	0	0	Less than half	Very positive	Very positive	Positive	yes	yes		yes			no	.j	.j	.j	.j	.j	.j	.j	.j	.j	no	jump	6	0	0	0	0	0
	NotReactive	34	1934	1	Germany	1	Germany	In the study city	secondary school	0	3	0	0	More than half	Neither neg nor pos	Neither neg nor pos	Neither neg nor pos	yes	no	jump	jump	jump	jump	no	.j	.j	.j	.j	.j	.j	.j	.j	.j	no	jump	0	0	0			0
	Reactive	57	1957	1	Germany	1	Germany	In the study city	high school or similar	2	6	15	0	All or almost all	Neither neg nor pos	Positive	Very positive	yes	yes				yes	yes	No	No	No	No	No	No	No	No	No	yes	yes	30	20	.i
	NotReactive	64	1964	1	Germany	1	Germany	In the study city	university degree (Bachelor, Masters, PhD)	0	10	0	3	All or almost all	Very positive	Very positive	Very positive	yes	no	jump	jump	jump	jump	no	.j	.j	.j	.j	.j	.j	.j	.j	.j	no	jump	2	0	0
	Reactive	76	1976	2	Mexico	1	Germany	In the study city	university education (below degree level)	0	3	0	0	Few	Neither neg nor pos	Neither neg nor pos	Neither neg nor pos	yes	no	jump	jump	jump	jump	I prefer not to answer	.j	.j	.j	.j	.j	.j	.j	.j	.j	yes	prefer not to answer set to missing	10	3	1	0	0	0
	NotReactive	90	1990	2	Netherlands	1	Germany	tourist/visitor/commuter from this country	post high school education (vocational school or college)	0	0	0	0	All or almost all	Neither neg nor pos	Positive	Positive	yes	yes	no	no	yes	yes	yes	No	No	No	Yes	No	No	No	No	No	yes	yes	20	18	0
	NotReactive	34	1934	2	Czech Republic	1	Germany	In the study city	high school or similar	0	0	1	24	All or almost all	Neither neg nor pos	Neither neg nor pos	Neither neg nor pos	yes	yes	no	yes	yes	yes	no	.j	.j	.j	.j	.j	.j	.j	.j	.j	no	jump	10	0	0
	NotReactive	79	1979	2	Macedonia (Former Yugoslav Republic of)	1	Germany	In the study city	post high school education (vocational school or college)	0	0	0	1	Less than half	Positive	Negative	Positive	yes	yes			yes	yes	no	.j	.j	.j	.j	.j	.j	.j	.j	.j	yes	yes	20	2	0	0	0	0
	NotReactive	85	1985	1	Germany	1	Germany	tourist/visitor/commuter from this country	university degree (Bachelor, Masters, PhD)	0	0	0	0	All or almost all	Negative	Positive	Positive	yes	yes	no	yes	yes	yes	no	.j	.j	.j	.j	.j	.j	.j	.j	.j	yes	yes	30	25	1	0	0	1
	NotReactive	88	1988	1	Germany	1	Germany	In the study city	post high school education (vocational school or college)	1	1	0	0	Few	Neither neg nor pos	Positive	Neither neg nor pos	yes	yes				yes	yes	No	Yes	No	No	No	No	Yes	No	No	yes	yes	8	6	0
	NotReactive	73	1973	1	Germany	1	Germany	tourist/visitor/commuter from this country	university degree (Bachelor, Masters, PhD)	0	0	0	0	All or almost all	Neither neg nor pos	Neither neg nor pos	Very positive	yes	no	jump	jump	jump	jump	yes	No	No	No	No	No	No	No	No	No	yes	yes	0	0	0
	NotReactive	70	1970	1	Germany	1	Germany	In the study city	university education (below degree level)	0	0	3	0	All or almost all	Neither neg nor pos	Neither neg nor pos	Neither neg nor pos	yes	yes			yes		yes	No	No	No	No	No	No	No	No	No	yes	yes	5	2	0
	NotReactive	91	1991	1	Germany	1	Germany	In the study city	post high school education (vocational school or college)	10	2	2	0	All or almost all	Negative	Positive	Very positive	yes	yes					yes										yes	yes	4	0	0	0	0	0
	NotReactive	72	1972	1	Germany	1	Germany	Within 100 km of the study city	high school or similar	1	4	3	1	Few	Neither neg nor pos	Negative	Positive	yes	yes				yes	no	.j	.j	.j	.j	.j	.j	.j	.j	.j	no	jump	0	0	0
	NotReactive	68	1968	1	Germany	1	Germany	In the study city	post high school education (vocational school or college)	0	0	3	3	All or almost all	Positive	Positive	Very positive	yes	yes	no	no	yes		yes	No	No	No	Yes	No	No	No	No	No	yes	yes	70	18	0
	NotReactive	68	1968	1	Germany	1	Germany	In the study city	secondary school	0	0	0	0	All or almost all	Very positive	Very positive	Very positive	yes	no	jump	jump	jump	jump	no	.j	.j	.j	.j	.j	.j	.j	.j	.j	no	jump	0	0	0
	NotReactive	68	1968	1	Germany	1	Germany	In the study city	university education (below degree level)	0	4	0	0	All or almost all	Very negative	Neither neg nor pos	Positive	yes	yes		yes			yes	No	No	No	No	No	No	No	Yes	No	yes	yes	5	2	2	0	2	0
	NotReactive	77	1977	1	Germany	1	Germany	In the study city	high school or similar	0	1	0	0	All or almost all	Positive	Positive	Positive	yes	yes	no	no	yes	no	yes	No	No	No	No	No	No	Yes	No	No	no	jump	0	0	0	0	0	0
	.l	88	1988	1	Germany	1	Germany	In the study city	post high school education (vocational school or college)	1	0	0	0	More than half	Negative	Very positive	Very positive	yes	yes	no	yes	no	yes	yes	No	No	No	No	No	No	No	No	No	yes	yes	7	2	0	0	0	0
	Reactive	73	1973	1	Germany	1	Germany	In the study city	high school or similar	0	0	0	0	All or almost all		Very positive	Very positive	yes	no	jump	jump	jump	jump	yes	No	No	No	No	No	No	No	No	No	yes	yes
	NotReactive	77	1977	1	Germany	1	Germany	In the study city	post high school education (vocational school or college)	0	0	0	0	All or almost all	Positive	Positive	Positive	yes	yes	no	yes	yes	yes	yes	No	No	No	No	No	No	No	No	No	yes	yes	5	5	1	0	0	1
	NotReactive	62	1962	1	Germany	1	Germany	In the study city	post high school education (vocational school or college)	2	3	0	0	All or almost all	Positive	Positive	Positive	yes	yes		yes			no	.j	.j	.j	.j	.j	.j	.j	.j	.j	no	jump	0	0	0	0	0	0
	NotReactive	77	1977	1	Germany	1	Germany	In the study city	post high school education (vocational school or college)	0	0	3	0	All or almost all	Positive	Positive	Very positive	yes	yes		yes	yes		yes	No	No	No	No	No	No	No	No	No	yes	yes	1	1	0	0	0	0
	NotReactive	88	1988	1	Germany	1	Germany	In the study city	university degree (Bachelor, Masters, PhD)	2	0	0	0	All or almost all	Positive	Very positive	Positive	yes	no	jump	jump	jump	jump	yes	No	No	No	No	No	No	No	No	No	yes	yes	15	2	0	0	0	0
	NotReactive	75	1975	1	Germany	1	Germany	In the study city	university education (below degree level)	1	0	3	0	More than half	Negative	Neither neg nor pos	Positive	yes	yes	no	yes	no	yes	yes	No	No	No	Yes	No	No	No	No	No	yes	yes	0	0	0	0	0	0
	NotReactive	83	1983	1	Germany	1	Germany	Within 100 km of the study city	high school or similar	1	0	0	0	All or almost all	Neither neg nor pos	Positive	Positive	yes	yes	no	yes	no		no	.j	.j	.j	.j	.j	.j	.j	.j	.j	no	jump	0	0	0	0	0	0
	NotReactive	69	1969	1	Germany	2	Switzerland	I am a tourist/visitor from another country	post high school education (vocational school or college)	2	0	0	0	Less than half	Neither neg nor pos	Negative	Positive	yes	yes	no	yes	no	yes	no	.j	.j	.j	.j	.j	.j	.j	.j	.j	no	jump	2	0	0
	NotReactive	64	1964	1	Germany	1	Germany	tourist/visitor/commuter from this country	university degree (Bachelor, Masters, PhD)	0	0	0	0	All or almost all	Negative	Positive	Very positive	yes	yes	no	yes	no	no	yes	No	No	No	No	No	No	No	No	No	yes	yes	0	0	0	0	0	0
	NotReactive	66	1966	1	Germany	1	Germany	In the study city	high school or similar	0	0	0	3	Few	Neither neg nor pos	Positive	Very positive	yes	yes		yes	yes	yes	yes	No	No	No	No	No	No	No	No	No	yes	yes	0	2	0
	NotReactive	64	1964	1	Germany	1	Germany	Within 100 km of the study city	university education (below degree level)	0	0	5	2	More than half	Negative	Neither neg nor pos	Positive	yes	yes			yes		yes	Yes	No	No	No	No	No	No	No	No	yes	yes	3	3	0	0	0	0
	NotReactive	85	1985	1	Germany	1	Germany	In the study city	university degree (Bachelor, Masters, PhD)	2	3	2	1	All or almost all	Neither neg nor pos	Very positive	Very positive	yes	yes	I prefer not to answer	yes	I prefer not to answer	I prefer not to answer	no	.j	.j	.j	.j	.j	.j	.j	.j	.j	no	jump	1	0	0	0	0	0
	Reactive	74	1974	1	Germany	1	Germany	In the study city	post high school education (vocational school or college)	1	10	0	0	All or almost all	Very positive	Very positive	Very positive	yes	yes	no	yes	no	yes	yes	No	Yes	Yes	No	No	No	No	No	No	yes	yes	10	10	8	8	0	0
	NotReactive	94	1994	1	Germany	1	Germany	In the study city	high school or similar	0	0	0	0	None	Neither neg nor pos	Neither neg nor pos	Neither neg nor pos	no	no	jump	jump	jump	jump	no	.j	.j	.j	.j	.j	.j	.j	.j	.j	no	jump	.p			0	0	0
	NotReactive	89	1989	1	Germany	1	Germany	In the study city	post high school education (vocational school or college)	0	0	2	0	None	Neither neg nor pos	Negative	Neither neg nor pos	yes	yes			yes	yes	yes	No	No	No	No	No	No	No	No	No	yes	yes	9	9	0	0	0	0
	NotReactive	70	1970	1	Germany	1	Germany	In the study city	university degree (Bachelor, Masters, PhD)	0	1	5	0	More than half	Neither neg nor pos	Positive	Positive	yes	yes	no	yes	I prefer not to answer	I prefer not to answer	yes	No	No	No	No	No	No	No	No	No	yes	yes	10	1	0
	NotReactive	85	1985	1	Germany	1	Germany	In the study city	university degree (Bachelor, Masters, PhD)	2	2	1	0	All or almost all	Very positive	Very positive	Very positive	yes	no	jump	jump	jump	jump	no	.j	.j	.j	.j	.j	.j	.j	.j	.j	no	jump	6	6	0	0	0	0
	NotReactive	75	1975	1	Germany	1	Germany	tourist/visitor/commuter from this country	university degree (Bachelor, Masters, PhD)	1	0	0	1	Less than half	Negative	Neither neg nor pos	Positive	yes	yes		yes	yes		no	.j	.j	.j	.j	.j	.j	.j	.j	.j	no	jump	6	3	0
	NotReactive	66	1966	1	Germany	1	Germany	In the study city	high school or similar	0	2	0	0	All or almost all	Neither neg nor pos	Negative	Neither neg nor pos	yes	no	jump	jump	jump	jump	no	.j	.j	.j	.j	.j	.j	.j	.j	.j	no	jump	10	2	0	0	0	2
	NotReactive	95	1995	2		2		I am a tourist/visitor from another country	post high school education (vocational school or college)	50	40	50	0	Few	Negative	Very negative	Negative	yes	no	jump	jump	jump	jump	no	.j	.j	.j	.j	.j	.j	.j	.j	.j	yes	yes	10	5	0	0	0	0
	NotReactive	55	1955	1	Germany	1	Germany	In the study city	high school or similar	1	0	40	0	All or almost all	Neither neg nor pos	Very positive	Very positive	yes	no	jump	jump	jump	jump	no	.j	.j	.j	.j	.j	.j	.j	.j	.j	yes	yes	2	2	1	0	0	1
	NotReactive	88	1988	1	Germany	1	Germany	In the study city	post high school education (vocational school or college)	6	0	10	0	Few	Very positive	Very negative	Neither neg nor pos	prefer not to answer set to missing	yes			yes		yes	No	No	No	No	No	No	No	No	No	yes	yes	0	0	0	0	0	0
	NotReactive	70	1970	1	Germany	1	Germany	tourist/visitor/commuter from this country	secondary school	0	0	1	0	None	Neither neg nor pos			yes	yes		yes			no	.j	.j	.j	.j	.j	.j	.j	.j	.j	yes	no	.p
	NotReactive	65	1965	1	Germany	1	Germany	In the study city	high school or similar	0	0	3	0	All or almost all	Very positive	Positive	Very positive	yes	no	jump	jump	jump	jump	no	.j	.j	.j	.j	.j	.j	.j	.j	.j	no	jump	0	0	0	0	0	0
	NotReactive	72	1972	1	Germany	1	Germany	In the study city	post high school education (vocational school or college)	3	12	2	0	All or almost all	Positive	Neither neg nor pos	Very positive	yes	no	jump	jump	jump	jump	yes	No	No	No	No	No	No	No	No	No	yes	yes	5	5	1	0	0	0
	NotReactive	81	1981	1	Germany	1	Germany	In the study city	university education (below degree level)	15	5	10	0	All or almost all	Very positive	Very positive	Very positive	yes	yes			yes		yes	No	No	No	No	No	No	No	No	No	yes	yes	2	2	0		0
	NotReactive	58	1958	1	Germany	1	Germany	In the study city	high school or similar	0	0	1	0	All or almost all	Neither neg nor pos	Neither neg nor pos	Neither neg nor pos	yes	no	jump	jump	jump	jump	no	.j	.j	.j	.j	.j	.j	.j	.j	.j	no	jump	0	0	0	0	0	0
	NotReactive	74	1974	1	Germany	1	Germany	In the study city	post high school education (vocational school or college)	1	50	30	0	All or almost all	Very positive	Very positive	Very positive	yes	yes	no	yes	no	yes	no	.j	.j	.j	.j	.j	.j	.j	.j	.j	no	jump	0	0	0	0	0	0
	NotReactive	48	1948	1	Germany	1	Germany	tourist/visitor/commuter from this country	university education (below degree level)	0	2	0	0	More than half	Neither neg nor pos	Positive	Positive	yes	yes		yes			no	.j	.j	.j	.j	.j	.j	.j	.j	.j	no	jump	4	0	0	0	0	0
	NotReactive	59	1959	2		1	Germany	In the study city	university degree (Bachelor, Masters, PhD)	0	2	2	0	More than half	Neither neg nor pos	Neither neg nor pos	Positive	yes	yes		yes			no	.j	.j	.j	.j	.j	.j	.j	.j	.j	yes	yes	3	0	0
	NotReactive	70	1970	1	Germany	1	Germany	tourist/visitor/commuter from this country	post high school education (vocational school or college)	0	1	0	0	All or almost all	Neither neg nor pos	Negative	Very positive	yes	yes	no	yes	yes	yes	no	.j	.j	.j	.j	.j	.j	.j	.j	.j	no	jump	10	5	0
	NotReactive	73	1973	1	Germany	1	Germany	Within 100 km of the study city	high school or similar	2	0	1	0	More than half	Neither neg nor pos	Very negative	Negative	yes	yes				yes	yes	No	No	No	No	No	No	No	No	No	no	jump	0	0	0	0	0	0
	.l	88	1988	2		2		I am a tourist/visitor from another country	university education (below degree level)	2	0	2	0	None	Negative	Very negative	Neither neg nor pos	yes	no	jump	jump	jump	jump	no	.j	.j	.j	.j	.j	.j	.j	.j	.j	no	jump		5	3
	NotReactive	71	1971	1	Germany	1	Germany	In the study city	high school or similar	0	3	1	0	All or almost all	Positive	Positive	Very positive	yes	no	jump	jump	jump	jump	no	.j	.j	.j	.j	.j	.j	.j	.j	.j	no	jump	1	0	0	0	0	0
	Reactive	66	1966	1	Germany	1	Germany	In the study city	post high school education (vocational school or college)	3	0	5	0	All or almost all	Positive	Neither neg nor pos	Very positive	yes	yes		yes			no	.j	.j	.j	.j	.j	.j	.j	.j	.j	no	jump	0	0	0	0	0	0
	NotReactive	60	1960	1	Germany	1	Germany	In the study city	university education (below degree level)	0	0	2	0	Few	Neither neg nor pos			yes	yes		yes			no	.j	.j	.j	.j	.j	.j	.j	.j	.j	yes	yes	1	1	0	1
	NotReactive	59	1959	1	Germany	1	Germany	In the study city	high school or similar	0	1	15	0	All or almost all	Neither neg nor pos	Positive	Positive	yes	no	jump	jump	jump	jump	no	.j	.j	.j	.j	.j	.j	.j	.j	.j	no	jump	10	2	2	0	0	2
	NotReactive	61	1961	2	United States of America	1	Germany	In the study city	university degree (Bachelor, Masters, PhD)	0	3	0	0	All or almost all	Positive	Positive	Very positive	yes	yes	no	yes	yes		yes	No	No	No	No	No	No	No	No	No	yes	yes		15	0	0	0	0
	NotReactive	94	1994	1	Germany	1	Germany	In the study city	high school or similar	2	0	1	0	All or almost all	Positive	Positive	Positive	yes	no	jump	jump	jump	jump	yes	No	No	No	No	No	No	No	No	No	yes	yes	3	3	0		3
	NotReactive	62	1962	2	Poland	1	Germany	In the study city	secondary school	0	0	0	2	None	Very negative	Very negative	Very negative	no	yes	no	no	yes		no	.j	.j	.j	.j	.j	.j	.j	.j	.j	no	jump	3	3	0			3
	Reactive	64	1964	1	Germany	1	Germany	In the study city	university degree (Bachelor, Masters, PhD)	1	1	2	0	Few	Neither neg nor pos	Positive	Very positive	yes	yes	no	no	yes	yes	yes	No	Yes	Yes	No	No	I do not know	I do not know	No	No	yes	yes
	NotReactive	58	1958	2	Italy	2	Italy	I am a tourist/visitor from another country	university degree (Bachelor, Masters, PhD)	0	0	0	0	Few	Neither neg nor pos	Very negative	Neither neg nor pos	yes	yes	no	no	yes	no	yes	No	No	No	No	No	No	No	No	No	no	jump	10	2	0
	NotReactive	82	1982	1	Germany	1	Germany	In the study city	university degree (Bachelor, Masters, PhD)	4	0	0	0	More than half	Positive	Very positive	Very positive	yes	yes		yes			no	.j	.j	.j	.j	.j	.j	.j	.j	.j	no	jump	5	0	0			0
	NotReactive	72	1972	1	Germany	1	Germany	In the study city	high school or similar	0	0	2	3	All or almost all	Neither neg nor pos	Neither neg nor pos	Positive	yes	yes	no	yes	yes	no	yes	No	No	No	No	No	No	No	No	No	yes	yes	15	11	0	0	0	0
	NotReactive	80	1980	1	Germany	1	Germany	In the study city	post high school education (vocational school or college)	0	5	0	0	All or almost all		Negative	Positive	yes	no	jump	jump	jump	jump	no	.j	.j	.j	.j	.j	.j	.j	.j	.j	no	jump	0	0	0
	NotReactive	80	1980	1	Germany	1	Germany	In the study city	high school or similar	4	0	0	0	More than half	Positive	Neither neg nor pos	Very positive	yes	yes	no	no	yes	no	yes	No	No	No	No	No	No	No	No	No	yes	yes	5	3	0
	NotReactive	64	1964	1	Germany	1	Germany	In the study city	university degree (Bachelor, Masters, PhD)	1	20	2	0	All or almost all	Positive	Very positive	Very positive	yes	yes	no	yes	no	no	no	.j	.j	.j	.j	.j	.j	.j	.j	.j	no	jump	2	0	0	0	0	0
	NotReactive	64	1964	1	Germany	1	Germany	In the study city	high school or similar	0	0	0	0	All or almost all	Very positive	Very positive	Very positive	yes	yes	no	yes	yes	yes	yes	No	Yes	No	No	No	No	Yes	No	No	yes	yes	20	4	2	0	4	0
	NotReactive	73	1973	2	Iran	1	Germany	In the study city	post high school education (vocational school or college)	0	4	1	0	Less than half	Negative	Negative	Positive	no	yes	no	yes	no	no	no	.j	.j	.j	.j	.j	.j	.j	.j	.j	no	jump	3	0	0	0	0	0
	NotReactive	67	1967	1	Germany	1	Germany	In the study city	high school or similar	0	1	2	0	Less than half	Negative	Neither neg nor pos	Positive	yes	yes	no	no	no	yes	yes		Yes	Yes	No	No	No	No			yes	yes	25	10	.i	0	8	2
	.l	61	1961	1	Germany	1	Germany	Within 100 km of the study city	university education (below degree level)	0	0	12	0	More than half	Positive	Positive	Positive	yes	yes		yes			yes	No	No	No	No	No	No	No	No	No	yes	yes	0	0	0	0	0	0
	NotReactive	93	1993	1	Germany	1	Germany	In the study city	high school or similar	2	0	0	0	All or almost all	Positive	Very positive	Very positive	yes	yes	no	no	no	yes	no	.j	.j	.j	.j	.j	.j	.j	.j	.j	no	jump	6	3	0	0	0	0
	NotReactive	53	1953	1	Germany	1	Germany	In the study city	high school or similar	0	0	0	0	All or almost all	Very positive	Very positive	Very positive	yes	yes	no	yes	no	no	no	.j	.j	.j	.j	.j	.j	.j	.j	.j	yes	yes	4	0	0
	NotReactive	72	1972	2	United States of America	2	United States of America	I am a tourist/visitor from another country	university degree (Bachelor, Masters, PhD)	0	0	0	0	All or almost all	Very positive	Very positive	Very positive	yes	no	jump	jump	jump	jump	no	.j	.j	.j	.j	.j	.j	.j	.j	.j	no	jump	8	0	0
	NotReactive	70	1970	1	Germany	1	Germany	In the study city	high school or similar	0	0	1	1	More than half	Positive	Positive	Very positive	yes	yes			yes		no	.j	.j	.j	.j	.j	.j	.j	.j	.j	no	jump	50	6	2		2
	NotReactive	61	1961	1	Germany	1	Germany	tourist/visitor/commuter from this country	university degree (Bachelor, Masters, PhD)	0	0	0	0	All or almost all	Positive	Negative	Positive	yes	yes	no	yes	no		yes	No	No	No	No	No	No	Yes	No	No	yes	yes	30	28	0
	NotReactive	87	1987	1	Germany	1	Germany	In the study city	university degree (Bachelor, Masters, PhD)	10	2	0	0	All or almost all	Very positive	Positive	Very positive	yes	no	jump	jump	jump	jump	yes										yes		3	1	1		1
	NotReactive	67	1967	1	Germany	1	Germany	In the study city	university degree (Bachelor, Masters, PhD)	0	0	0	5	All or almost all	Neither neg nor pos	Positive	Positive	yes	yes	no	no	yes	no	no	.j	.j	.j	.j	.j	.j	.j	.j	.j	no	jump	15	0	0	0	0	0
	NotReactive	85	1985	1	Germany	1	Germany	In the study city	high school or similar	2	0	0	0	All or almost all	Very positive	Very positive	Very positive	yes	yes		yes		yes	yes	Yes	No	No	No	No	No	No	No	No	yes	yes	20	20	1	0	0	1
	NotReactive	82	1982	1	Germany	1	Germany	In the study city	high school or similar	1	2	0	0	All or almost all	Positive	Very positive	Very positive	yes	no	jump	jump	jump	jump	no	.j	.j	.j	.j	.j	.j	.j	.j	.j	no	jump	0	0	0	0	0	0
	NotReactive	49	1949	2	United States of America	1	Germany	In the study city	university degree (Bachelor, Masters, PhD)	0	40	0	0	All or almost all	Positive	Very positive	Positive	yes	no	jump	jump	jump	jump	no	.j	.j	.j	.j	.j	.j	.j	.j	.j	no	jump	60	0	0	0	0	0
	Reactive	87	1987	1	Germany	1	Germany	In the study city	high school or similar	0	0	80	0	Less than half	Positive	Negative	Very positive	yes	yes			yes		yes	No	No	No	No	No	No	No	No	No	yes	yes	10	10	0	0	0	0
	NotReactive	57	1957	1	Germany	1	Germany	In the study city	high school or similar	0	5	0	0	All or almost all	Positive	Positive	Very positive	yes	yes	no	yes	no	no	no	.j	.j	.j	.j	.j	.j	.j	.j	.j	no	jump	0	0	0
	NotReactive	61	1961	1	Germany	1	Germany	tourist/visitor/commuter from this country	university degree (Bachelor, Masters, PhD)	0	0	0	1	All or almost all	Positive	Very positive	Very positive	yes	yes	no	yes	yes	yes	yes	No	No	No	No	No	No	No	No	No	yes	yes	30	0	0
	NotReactive	94	1994	1	Germany	1	Germany	tourist/visitor/commuter from this country	post high school education (vocational school or college)	0	0	0	0																					no	jump	5	3	0	0	0	0
	NotReactive	87	1987	1	Germany	1	Germany	In the study city	post high school education (vocational school or college)	1	0	1	0	All or almost all	Neither neg nor pos	Positive	Very positive	yes	yes	no	yes	yes	yes	no	.j	.j	.j	.j	.j	.j	.j	.j	.j	no	jump	7	7	0	0	0	0
	NotReactive	52	1952	1	Germany	1	Germany	In the study city	high school or similar	0	0	4	0	Few	Very negative	Very positive	Very positive	yes	yes	no	no	yes	yes	no	.j	.j	.j	.j	.j	.j	.j	.j	.j	no	jump	2	0	0	0	0	0
	NotReactive	47	1947	1	Germany	1	Germany	In the study city	secondary school	0	0	0	0	All or almost all	Neither neg nor pos	Positive	Very positive	yes	yes		yes			no	.j	.j	.j	.j	.j	.j	.j	.j	.j	no	jump	1	0	0
	Reactive	75	1975	1	Germany	1	Germany	In the study city	post high school education (vocational school or college)	0	2	0	1	All or almost all	Neither neg nor pos	Positive	Very positive	yes	no	jump	jump	jump	jump	yes	No	No	No	No	No	No	No	No	No	no	jump	15	0	0	1
	NotReactive	75	1975	1	Germany	1	Germany	In the study city	high school or similar	0	0	57	0	All or almost all	Neither neg nor pos	Neither neg nor pos	Neither neg nor pos	yes	yes		yes			no	.j	.j	.j	.j	.j	.j	.j	.j	.j	no	jump	0	0	0		0
	NotReactive	86	1986	2	Lithuania	1	Germany	In the study city	high school or similar	2	0	90	0		Positive	Very positive	Very positive	yes	prefer not to answer set to missing	jump	jump	jump	jump	no	.j	.j	.j	.j	.j	.j	.j	.j	.j	no	jump	15	14	0	0	0	15
	NotReactive	75	1975	1	Germany	1	Germany	tourist/visitor/commuter from this country	university education (below degree level)	0	1	0	0	Few	Negative	Negative	Neither neg nor pos	yes	yes	no	no	yes	no	no	.j	.j	.j	.j	.j	.j	.j	.j	.j	no	jump	5	0	0
	NotReactive	65	1965	1	Germany	1	Germany	In the study city	post high school education (vocational school or college)	0	0	16	0	All or almost all	Very positive	Very positive	Very positive	yes	no	jump	jump	jump	jump	no	.j	.j	.j	.j	.j	.j	.j	.j	.j	no	jump	3	0	0	0	0	0
	NotReactive	77	1977	1	Germany	1	Germany	Within 100 km of the study city	university education (below degree level)	0	0	0	0	Few	Neither neg nor pos	Neither neg nor pos	Positive	yes	yes		yes			no	.j	.j	.j	.j	.j	.j	.j	.j	.j	no	jump	0	0	0	0	0	0
	NotReactive	64	1964	1	Germany	1	Germany	In the study city	university degree (Bachelor, Masters, PhD)	0	0	2	0	All or almost all	Positive	Very positive	Very positive	yes	yes	no	yes	yes		no	.j	.j	.j	.j	.j	.j	.j	.j	.j	no	jump	.p	3	1		1
	NotReactive	92	1992	1	Germany	1	Germany	In the study city	high school or similar	6	5	0	0	All or almost all	Positive	Positive	Very positive	yes	yes	no	no	no	yes	yes	No	No	No	Yes	No	No	No	No	No	prefer not to answer set to missing	jump	3	1	0	0	0	0
	NotReactive	79	1979	1	Germany	1	Germany	In the study city	university education (below degree level)	3	0	1	0	All or almost all	Neither neg nor pos	Positive	Positive	yes	yes	no	yes	no	no	no	.j	.j	.j	.j	.j	.j	.j	.j	.j	no	jump	10	5	0	0	0	0
	.l	66	1966	2		2	Australia	I am a tourist/visitor from another country	university degree (Bachelor, Masters, PhD)	0	0	0	0	All or almost all	Positive	Neither neg nor pos	Positive	yes	yes	no	no	yes	no	no	.j	.j	.j	.j	.j	.j	.j	.j	.j	no	jump	.p		0
	NotReactive	61	1961	2	Greece	1	Germany	In the study city	I prefer not to answer	3	4	0	3	Few	Neither neg nor pos	Positive	Positive	yes	yes	no	yes	yes	no	I prefer not to answer	.j	.j	.j	.j	.j	.j	.j	.j	.j	yes	yes	10	8	1	0	0	1
	NotReactive	77	1977	1	Germany	1	Germany	In the study city	university education (below degree level)	1	5	0	0	More than half	Negative	Neither neg nor pos	Positive	yes	no	jump	jump	jump	jump	yes	No	No	No	No	No	No	No	No	No	yes	yes	4	1	0	0	0	0
	NotReactive	58	1958	1	Germany	1	Germany	Within 100 km of the study city	secondary school	1	4	4	0	Few	Very negative	Very positive	Very positive	yes	no	jump	jump	jump	jump	no	.j	.j	.j	.j	.j	.j	.j	.j	.j	no	jump
	NotReactive	60	1960	1	Germany	1	Germany	In the study city	post high school education (vocational school or college)	0	4	2	12	All or almost all	Neither neg nor pos	Neither neg nor pos	Positive	yes	yes	yes	no	yes	no	yes	No	No	No	No	No	No	No	No	No	yes	yes	10	6	4
	NotReactive	67	1967	1	Germany	1	Germany	tourist/visitor/commuter from this country	university education (below degree level)	0	0	1	0	Few	Negative	Negative	Negative	yes	no	jump	jump	jump	jump	no	.j	.j	.j	.j	.j	.j	.j	.j	.j	no	jump	1	1	0
	NotReactive	71	1971	1	Germany	1	Germany	In the study city	post high school education (vocational school or college)	8	5	12	0	All or almost all	Very positive	Very positive	Very positive	yes	yes	no	yes	yes	no	yes		Yes	Yes	No	No	No	No			yes	yes	20	15	2	3	10	2
	Reactive	78	1978	1	Germany	1	Germany	tourist/visitor/commuter from this country	high school or similar	0	0	0	0	All or almost all	Positive	Neither neg nor pos	Positive	yes	yes	no	yes	no	no	yes	Yes	Yes	Yes	No	No	No	No	No	No	yes	yes	100	100	100	10	90	0
	NotReactive	80	1980	1	Germany	1	Germany	In the study city	post high school education (vocational school or college)	2	2	0	0	All or almost all	Positive	Very positive	Positive	yes	no	jump	jump	jump	jump	yes	No	No			No					yes	yes	2	1	1	0
	NotReactive	65	1965	1	Germany	1	Germany	In the study city	secondary school	0	0	0	0	More than half	Very positive	Neither neg nor pos	Very positive	yes	yes	no	no	yes	no	yes	No	No	No	No	No	No	No	No	No	yes	yes	1	0	0	0
	Reactive	58	1958	1	Germany	1	Germany	In the study city	high school or similar	0	0	6	3	More than half	Positive	Negative	Positive	yes	no	jump	jump	jump	jump	no	.j	.j	.j	.j	.j	.j	.j	.j	.j	no	jump	80	70	69
	NotReactive	65	1965	1	Germany	1	Germany	In the study city	university degree (Bachelor, Masters, PhD)	1	0	4	0	All or almost all	Very positive	Very positive	Very positive	yes	yes	no	yes	no	no	no	.j	.j	.j	.j	.j	.j	.j	.j	.j	yes	yes	0	0	0	0	0	0
	NotReactive	76	1976	1	Germany	1	Germany	In the study city	high school or similar	3	0	9	0	All or almost all	Positive	Very positive	Very positive	yes	yes	no	yes	yes	no	yes		Yes	Yes	No	No	No	No			yes	yes	6	2	0	0	0	0
	NotReactive	69	1969	1	Germany	1	Germany	In the study city	high school or similar	0	0	6	0	None	Very positive	Positive	Very positive	yes	yes				yes	no	.j	.j	.j	.j	.j	.j	.j	.j	.j	yes	yes		16	0
	.l	63	1963	1	Germany	1	Germany	In the study city	university degree (Bachelor, Masters, PhD)	0	91	0	0	Few	Neither neg nor pos	Positive	Very positive	yes	no	jump	jump	jump	jump	no	.j	.j	.j	.j	.j	.j	.j	.j	.j	no	jump	0	0	0	0	0	0
	NotReactive	87	1987	1	Germany	1	Germany	In the study city	university degree (Bachelor, Masters, PhD)	2	2	0	0	All or almost all	Positive	Positive	Positive	yes	yes	no	yes	yes	yes	yes	No	No	No	No	No	No	No	No	No	yes	yes	3	1	0
	NotReactive	72	1972	1	Germany	1	Germany	In the study city	post high school education (vocational school or college)	0	3	0	0	All or almost all	Positive	Very positive	Very positive	yes	yes	no	yes	no	yes	no	.j	.j	.j	.j	.j	.j	.j	.j	.j	no	jump	1	1	0
	NotReactive	70	1970	1	Germany	1	Germany	In the study city	university education (below degree level)	9	0	1	0	All or almost all	Neither neg nor pos	Neither neg nor pos	Positive	yes	yes	no	yes	no		no	.j	.j	.j	.j	.j	.j	.j	.j	.j	no	jump	.p		0
	NotReactive	67	1967	1	Germany	1	Germany	In the study city	high school or similar	0	10	60	0	All or almost all	Neither neg nor pos	Negative	Positive	yes	yes				yes	yes	No	No	No	No	No	No	No	No	No	no	jump	2	0	0	0	0	0
	NotReactive	83	1983	1	Germany	1	Germany	In the study city	high school or similar	0	0	0	0	More than half	Very positive	Positive	Very positive	yes	yes		yes	yes		yes	Yes	No	No	No	No	No	No	No	No	yes	yes	0	0	0	0	0	0
	.l	90	1990	1	Germany	1	Germany	In the study city	university degree (Bachelor, Masters, PhD)	10	1	0	0	All or almost all	Very positive	Positive	Very positive	yes	yes					yes	No	No	No	No	No	No	No	No	No	yes	yes	3	1	0	0	0	0
	NotReactive	82	1982	1	Germany	1	Germany	In the study city	high school or similar	2	6	4	0	Less than half	Negative	Positive	Positive	yes	yes	no	yes	yes	no	no	.j	.j	.j	.j	.j	.j	.j	.j	.j	no	jump	10	8	2	0	2	0
	NotReactive	63	1963	1	Germany	1	Germany	In the study city	university degree (Bachelor, Masters, PhD)	0	4	0	0	More than half	Negative	Neither neg nor pos	Neither neg nor pos	yes	yes	no	yes	no	no	yes	No	No	No	No	No	No	No	No	No	yes	yes	1	1	0
	NotReactive	72	1972	1	Germany	1	Germany	In the study city	university degree (Bachelor, Masters, PhD)	5	6	0	0	I prefer not to answer	Negative	Negative	Positive	yes	yes	no	no	no	yes	yes	Yes	No	No	No	No	No	No	No	No	yes	yes	.p	1	0	0	0	0
	NotReactive	68	1968	1	Germany	1	Germany	In the study city	university education (below degree level)	1	0	3	4	All or almost all	Very positive	Positive	Very positive	yes	yes		yes			yes	No	No	No	No	No	No	No	No	No	yes	yes	5	0	0	0	0	0
	NotReactive	91	1991	1	Germany	1	Germany	Within 100 km of the study city	high school or similar	8	2	2	0	All or almost all	Neither neg nor pos	Neither neg nor pos	Positive	yes	yes	no	no	yes	yes	yes	No	Yes	No	No	No	No	No	No	No	yes	yes	15	12	0	0	0	0
	Reactive	74	1974	1	Germany	1	Germany	In the study city	high school or similar	1	50	30	0	All or almost all	Positive	Very positive	Very positive	yes	yes	no	yes	no	yes	yes	No	No	No	No	No	No	No	No	No	no	jump	0	0	0	0	0	0
	NotReactive	69	1969	1	Germany	1	Germany	In the study city	university degree (Bachelor, Masters, PhD)	0	0	0	0	Less than half	Neither neg nor pos	Very positive	Very positive	yes	yes	no	yes	no	yes	yes	No	No	No	No	No	No	No	No	No	yes	yes	0	0	0	0	0	0
	NotReactive	34	1934	1	Germany	1	Germany	In the study city	high school or similar	0	0	0	0	All or almost all	Very positive	Very positive	Very positive	yes	yes	no	yes	no	no	no	.j	.j	.j	.j	.j	.j	.j	.j	.j	no	jump	5	0	0	0	0	0
	.l	55	1955	1	Germany	1	Germany	In the study city	university degree (Bachelor, Masters, PhD)	1	1	1	1	More than half	Positive	Neither neg nor pos	Positive	yes	yes	no	yes	no	yes	yes	No	No	No	No	No	No	No	No	No	yes	yes	4	0	0	0	0	0
	NotReactive	70	1970	1	Germany	1	Germany	In the study city	university education (below degree level)	10	3	0	0	All or almost all	Neither neg nor pos	Very positive	Positive	yes	yes	no	yes	no	no	no	.j	.j	.j	.j	.j	.j	.j	.j	.j	no	jump	0	0	0	0	0	0
	NotReactive	62	1962	2	Greece	1	Germany	In the study city	high school or similar	0	0	1	0	More than half	Very negative	Positive	Very positive	yes	no	jump	jump	jump	jump	no	.j	.j	.j	.j	.j	.j	.j	.j	.j	no	jump	15	14	0
	Reactive	91	1991	1	Germany	1	Germany	In the study city	university degree (Bachelor, Masters, PhD)	0	30	25	5	More than half	Neither neg nor pos	Negative	Very positive	yes	yes	no	no	yes	yes	yes	Yes	No	No	No	No	No	No	No	No	no	jump	40	40	35	33	0	2
	NotReactive	81	1981	1	Germany	1	Germany	In the study city	university degree (Bachelor, Masters, PhD)	0	1	6	0	All or almost all	Positive	Very positive	Very positive	yes	yes	no	yes	no	no	no	.j	.j	.j	.j	.j	.j	.j	.j	.j	no	jump	5	1	0
	NotReactive	47	1947	1	Germany	1	Germany	Within 100 km of the study city	university degree (Bachelor, Masters, PhD)	0	0	0	1	All or almost all	Positive	Neither neg nor pos	Very positive	yes	yes	no	no	yes	no	no	.j	.j	.j	.j	.j	.j	.j	.j	.j	no	jump	60	10	0	0	0	0
	Reactive	81	1981	1	Germany	1	Germany	In the study city	high school or similar	18	0	0	0	All or almost all	Positive	Very positive	Very positive	yes	yes		yes	yes		yes	Yes	No	No	No	No	No	No	No	No	yes	yes	3	3	1	0	3	0
	NotReactive	76	1976	1	Germany	1	Germany	In the study city	post high school education (vocational school or college)	1	0	0	0	All or almost all	Very positive	Very positive	Very positive	yes	yes	no	yes	no	no	yes	No	No	No	No	No	No	No	No	No	yes	yes	20	3	0	0	0	0
	NotReactive	40	1940	1	Germany	1	Germany	In the study city	university education (below degree level)	0	0	0	1	All or almost all	Very positive	Positive	Very positive	yes	yes	no	yes		yes	no	.j	.j	.j	.j	.j	.j	.j	.j	.j	no	jump	2	0	0	0	0	0
	NotReactive	75	1975	1	Germany	1	Germany	In the study city	university education (below degree level)	0	0	0	0	All or almost all	Very positive	Positive	Very positive	yes	yes			yes		yes	No	No	No	No	No	No	Yes	No	No	yes	yes	20	3	0
	NotReactive	81	1981	1	Germany	1	Germany	tourist/visitor/commuter from this country	high school or similar	0	0	0	0	All or almost all	Positive	Positive	Very positive	yes	no	jump	jump	jump	jump	yes	No	No	No	No	Yes	No	No	No	No	no	jump	10	10	10	3	7	0
	NotReactive	74	1974	1	Germany	1	Germany	In the study city	university education (below degree level)	2	1	0	0	All or almost all	Negative	Neither neg nor pos	Positive	yes	yes				yes	yes										yes	yes	3	3	1	0	0	1
	NotReactive	51	1951	1	Germany	1	Germany	tourist/visitor/commuter from this country	high school or similar	1	0	4	0	Less than half	Very positive		Very positive	yes	yes	no	yes	no	no	no	.j	.j	.j	.j	.j	.j	.j	.j	.j	yes	yes	3	0	0	0
	NotReactive	87	1987	1	Germany	1	Germany	In the study city	post high school education (vocational school or college)	9	0	4	0	All or almost all	Very positive	Very positive	Very positive	yes	yes	no	yes	yes	no	no	.j	.j	.j	.j	.j	.j	.j	.j	.j	no	jump	2	2	0			2
	NotReactive	91	1991	1	Germany	1	Germany	tourist/visitor/commuter from this country	university education (below degree level)	0	0	1	0	Few	Very positive	Very positive	Positive	yes	yes	yes	yes	no	no	yes	No	No	No	No	No	No	No	No	No	yes	yes	1	0	1
	NotReactive	65	1965	1	Germany	1	Germany	In the study city	high school or similar	0	2	0	5	Less than half	Negative	Negative	Negative	no	yes	no	no	yes	no	no	.j	.j	.j	.j	.j	.j	.j	.j	.j	no	jump	8	4	1	0	1	0
	NotReactive	72	1972	1	Germany	1	Germany	In the study city	university degree (Bachelor, Masters, PhD)	3	0	5	0	More than half	Negative	Positive	Very positive	yes	yes	no	yes	no	no	no	.j	.j	.j	.j	.j	.j	.j	.j	.j	yes	yes	0	0	0
	NotReactive	66	1966	1	Germany	1	Germany	In the study city	high school or similar	1	10	4	0	All or almost all	Very positive	Very positive	Very positive	yes	yes	no	yes	no	no	yes	No	No	No	No	No	No	No	No	No	yes	yes	4	4	2	0	0	0
	NotReactive	82	1982	1	Germany	1	Germany	In the study city	university degree (Bachelor, Masters, PhD)	0	1	0	0	All or almost all	Negative	Positive	Very positive	yes	no	jump	jump	jump	jump	no	.j	.j	.j	.j	.j	.j	.j	.j	.j	no	jump	.p		0	0	0	0
	NotReactive	63	1963	1	Germany	1	Germany	In the study city	university degree (Bachelor, Masters, PhD)	2	10	2	1	All or almost all	Positive	Very positive	Very positive	yes	yes		yes	yes	yes	yes	No	No	Yes	No	No		Yes	No	No	yes	yes	10	10	0
	NotReactive	86	1986	1	Germany	1	Germany	Within 100 km of the study city	high school or similar	1	0	0	0	All or almost all	Very positive	Very positive	Positive	yes	yes	no	yes	no		no	.j	.j	.j	.j	.j	.j	.j	.j	.j	yes	yes	0	0	0	0	0	0
	NotReactive	76	1976	1	Germany	1	Germany	In the study city	post high school education (vocational school or college)	3	1	0	0	All or almost all	Very positive	Very positive	Very positive	yes	yes	no	yes	yes	no	yes		Yes	Yes	No	No	No	No			yes	yes	8	2	0
	NotReactive	72	1972	1	Germany	1	Germany	Within 100 km of the study city	high school or similar	0	0	5	0	More than half	Positive	Very positive	Very positive	yes	no	jump	jump	jump	jump	yes		Yes	Yes	No	No	No				yes	yes	3	1	0			1
	.l	80	1980	1	Germany	1	Germany	In the study city	high school or similar	3	0	3	0	Few	Negative	Neither neg nor pos	Positive	yes	no	jump	jump	jump	jump	no	.j	.j	.j	.j	.j	.j	.j	.j	.j	no	jump	3	0	0
	NotReactive	61	1961	1	Germany	1	Germany	In the study city	secondary school	0	0	0	30	More than half	Neither neg nor pos		Neither neg nor pos	yes	yes	no	yes	yes		no	.j	.j	.j	.j	.j	.j	.j	.j	.j	no	jump	25	12	1
	NotReactive	84	1984	1	Germany	1	Germany	In the study city	post high school education (vocational school or college)	0	0	24	0	All or almost all	Very positive	Very positive	Very positive	yes	no	jump	jump	jump	jump	yes	No	No	No	No	No	No	No	No	No	yes	yes	2	1	0	0	0	0
	NotReactive	75	1975	1	Germany	1	Germany	In the study city	university degree (Bachelor, Masters, PhD)	4	0	1	0	All or almost all	Very positive	Neither neg nor pos	Very positive	yes	yes	no	no	yes	no	no	.j	.j	.j	.j	.j	.j	.j	.j	.j	no	jump	20	10	0	1	19
	NotReactive	76	1976	2	Indonesia	1	Germany	In the study city	university education (below degree level)	0	3	0	0	None	Negative	Very negative	Neither neg nor pos	yes	no	jump	jump	jump	jump	no	.j	.j	.j	.j	.j	.j	.j	.j	.j	no	jump	0	0	0	0
	NotReactive	74	1974	1	Germany	1	Germany	In the study city	post high school education (vocational school or college)	0	0	0	0	All or almost all	Very positive	Positive	Positive	yes	yes	no	yes	no	no	no	.j	.j	.j	.j	.j	.j	.j	.j	.j	no	jump	20	20	0	0	0	1
	NotReactive	55	1955	1	Germany	1	Germany	Within 100 km of the study city	high school or similar	0	0	0	0	Less than half	Neither neg nor pos	Positive	Very positive	yes	no	jump	jump	jump	jump	no	.j	.j	.j	.j	.j	.j	.j	.j	.j	yes	yes	0	0	0	0	0	0
	Reactive	87	1987	1	Germany	1	Germany	In the study city	post high school education (vocational school or college)	3	0	2	0	All or almost all	Negative	Positive	Very positive	yes	yes				yes	yes	No	No	No	No	No	No	No	No	No	yes	yes	10	.i	0		10
	NotReactive	78	1978	1	Germany	1	Germany	In the study city	high school or similar	4	1	6	0	More than half	Neither neg nor pos	Positive	Very positive	yes	yes		yes	yes		no	.j	.j	.j	.j	.j	.j	.j	.j	.j	no	jump	3	2	0
	NotReactive	55	1955	1	Germany	1	Germany	In the study city	university education (below degree level)	0	0	0	0	All or almost all	Positive	Positive	Very positive	yes	no	jump	jump	jump	jump	no	.j	.j	.j	.j	.j	.j	.j	.j	.j	no	jump	4	0	0
	Reactive	82	1982	2	Ecuador	1	Germany	In the study city	post high school education (vocational school or college)	0	0	4	10	More than half	Neither neg nor pos	Neither neg nor pos	Positive	yes	no	jump	jump	jump	jump	yes	No	No	No	No	No	No	No	No	No	yes	yes	5	3	0
	NotReactive	79	1979	1	Germany	1	Germany	In the study city	high school or similar	0	0	0	0	All or almost all	Neither neg nor pos	Neither neg nor pos	Very positive	yes	yes	no	yes	yes	no	no	.j	.j	.j	.j	.j	.j	.j	.j	.j	no	jump	20	15	2	0	2	0
	NotReactive	53	1953	1	Germany	1	Germany	In the study city	university education (below degree level)	0	0	3	0	All or almost all	Positive	Positive	Positive	yes	yes	no	yes	yes	no	no	.j	.j	.j	.j	.j	.j	.j	.j	.j	no	jump	5	0	0
	NotReactive	77	1977	1	Germany	1	Germany	In the study city	university degree (Bachelor, Masters, PhD)	0	0	0	0	All or almost all	Neither neg nor pos	Positive	Very positive	yes	yes	no	yes	yes	yes	yes	No	No	No	No	No	No	No	No	No	yes	yes	4	3	2	0	2	0
	NotReactive	78	1978	1	Germany	1	Germany	tourist/visitor/commuter from this country	high school or similar	0	0	0	0	All or almost all	Positive	Very positive	Positive	yes	yes	yes	yes	yes	yes	no	.j	.j	.j	.j	.j	.j	.j	.j	.j	no	jump	51	14	1	0	1	0
	NotReactive	46	1946	1	Germany	1	Germany	In the study city	high school or similar	0	3	0	0	More than half	Negative	Positive	Positive	yes	yes				yes	no	.j	.j	.j	.j	.j	.j	.j	.j	.j	no	jump	2	1	1		1	1
	NotReactive	80	1980	1	Germany	1	Germany	Within 100 km of the study city	post high school education (vocational school or college)	1	2	0	0	All or almost all	Very positive	Very positive	Positive	yes	yes	no	yes	no	no	yes	No	No	No	No	No	No	No	No	No	yes	yes	5	3	1		1
	NotReactive	41	1941	1	Germany	1	Germany	In the study city	university education (below degree level)	0	10	0	0	None			Neither neg nor pos	yes	no	jump	jump	jump	jump	no	.j	.j	.j	.j	.j	.j	.j	.j	.j	no	jump	4	1	1	0	0	0
	NotReactive	88	1988	1	Germany	1	Germany	In the study city	high school or similar	0	0	0	0	Few	Negative	Positive	Neither neg nor pos	yes	no	jump	jump	jump	jump	no	.j	.j	.j	.j	.j	.j	.j	.j	.j	no	jump	15	.i	0
	NotReactive	67	1967	1	Germany	1	Germany	In the study city	secondary school	0	0	0	0	All or almost all	Very negative	Very negative	Positive	yes	yes	no	no	no	yes	yes		No			No			No	No	yes	yes	4	0	0	0	0	0
	NotReactive	71	1971	1	Germany	1	Germany	tourist/visitor/commuter from this country	secondary school					All or almost all	Positive	Neither neg nor pos	Positive	yes	yes		yes	yes		no	.j	.j	.j	.j	.j	.j	.j	.j	.j	no	jump	4	0	2
	NotReactive	85	1985	1	Germany	1	Germany	tourist/visitor/commuter from this country	university education (below degree level)	2	0	0	0	All or almost all	Neither neg nor pos	Negative	Very positive	yes	yes	no	yes	no	no	yes	Yes	Yes	No	No	No	I do not know	Yes	I do not know	I do not know	yes	yes	2	0	0	0	0	0
	NotReactive	58	1958	1	Germany	1	Germany	In the study city	university education (below degree level)	0	0	0	1	All or almost all	Negative	Positive	Very positive	yes	yes					yes										yes		20	3	3	0	3	0
	NotReactive	84	1984	1	Germany	1	Germany	Within 100 km of the study city	university degree (Bachelor, Masters, PhD)	2	1	0	0	All or almost all	Positive	Positive	Very positive	yes	yes	yes	no	yes	no	yes	No	No	No	No	No	No	No	No	No	yes	yes	10	1	0
	NotReactive	83	1983	1	Germany	1	Germany	In the study city	high school or similar	0	0	0	0	All or almost all	Very positive	Very positive	Very positive	yes	yes	no	yes	yes	no	no	.j	.j	.j	.j	.j	.j	.j	.j	.j	no	jump		2	0	0	0	0
	NotReactive	72	1972	1	Germany	1	Germany	Within 100 km of the study city	university degree (Bachelor, Masters, PhD)	2	1	1	0	Less than half	Positive	Neither neg nor pos	Positive	yes	yes				yes	no	.j	.j	.j	.j	.j	.j	.j	.j	.j	no	jump	0	0	0
	NotReactive	82	1982	1	Germany	1	Germany	In the study city	university education (below degree level)	0	2	0	0	More than half	Positive	Positive	Positive	yes	yes	no	yes	yes	no	yes	No	Yes	No	No	No	No	No	No	No	yes	yes	20	10	0
	Reactive	64	1964	1	Germany	1	Germany	In the study city	secondary school	0	2	1	0	Few			Neither neg nor pos	yes	yes			yes		yes										prefer not to answer set to missing	jump	4	4	0	0	0	0
	Reactive	86	1986	2	Serbia	1	Germany	In the study city	post high school education (vocational school or college)	0	0	0	60	Few	Very positive	Very negative	Negative	yes	yes			yes		yes	No	No	No	No	No	No	No	No	No	yes	yes	12	8	0
	Reactive	63	1963	1	Germany	1	Germany	tourist/visitor/commuter from this country	university education (below degree level)	0	1	0	0	All or almost all	Positive	Positive	Very positive	yes	no	jump	jump	jump	jump	yes	No	No	No	No	No	No	No	No	No		yes	20	2	0
	NotReactive	68	1968	1	Germany	1	Germany	In the study city	high school or similar	3	0	6	0	All or almost all	Very positive	Very positive	Very positive	yes	yes		yes			no	.j	.j	.j	.j	.j	.j	.j	.j	.j	no	jump
	NotReactive	90	1990	1	Germany	1	Germany	In the study city	post high school education (vocational school or college)	3	0	0	0	More than half	Positive	Neither neg nor pos	Very positive	yes	yes	no	yes	yes	no	yes	No	No	No	No	No	No	No	No	No	yes	yes	3	3	1	0	2	1
	NotReactive	92	1992	2	Kazakhstan	1	Germany	tourist/visitor/commuter from this country	post high school education (vocational school or college)	0	0	0	0	Few	Negative	Negative	Positive	yes	yes	yes	yes	yes	yes	yes	No	No	No	Yes	No	No	No	No	No	yes	yes	1	0	0	0	0	0
	NotReactive	66	1966	1	Germany	1	Germany	In the study city	high school or similar	0	0	0	0	All or almost all	Neither neg nor pos	Positive	Positive	yes	no	jump	jump	jump	jump	yes	No	No	No	No	No	No	No	No	No	yes	yes	5	3	1			1
	NotReactive	59	1959	1	Germany	1	Germany	tourist/visitor/commuter from this country	secondary school	0	0	0	1	Less than half	Neither neg nor pos	Very negative	Very positive	yes	yes	no	yes	yes		no	.j	.j	.j	.j	.j	.j	.j	.j	.j	no	jump	9	9	0
	NotReactive	54	1954	1	Germany	1	Germany	In the study city	university education (below degree level)	6	0	0	0																					no	jump	6	3	1	0	3	0
	NotReactive	44	1944	1	Germany	1	Germany	In the study city	university degree (Bachelor, Masters, PhD)	0	0	0	1	Few	Neither neg nor pos	Positive	Positive	yes	no	jump	jump	jump	jump	no	.j	.j	.j	.j	.j	.j	.j	.j	.j	no	jump	0	0	0	0	0	0
	NotReactive	52	1952	1	Germany	1	Germany	In the study city	university degree (Bachelor, Masters, PhD)	5	0	5	0	All or almost all	Negative	Neither neg nor pos	Positive	yes	yes				yes	yes	No	No	No	No	No	No	No	No	No	yes	yes	4	1	0	0	0	0
	NotReactive	67	1967	1	Germany	1	Germany	In the study city	university education (below degree level)	2	2	0	0	All or almost all	Very positive	Very positive	Very positive	yes	yes		yes			yes	No	No	No	No	No	No	No	No	No	yes	yes	5	5	0	0	0	0
	NotReactive	90	1990	1	Germany	1	Germany	In the study city	post high school education (vocational school or college)	1	0	0	0	Few	Neither neg nor pos	Neither neg nor pos	Positive	yes	yes	no	yes	no	yes	yes	No	Yes	Yes	No	No	No	I do not know	No	No	no	jump	2	1	1	0	0	1
	NotReactive	51	1951	1	Germany	1	Germany	In the study city	university degree (Bachelor, Masters, PhD)	0	1	0	1	All or almost all	Positive	Positive	Positive	yes	no	jump	jump	jump	jump	yes	No	No	No	No	No	No	No	No	No		yes	1	0	0	0
	NotReactive	73	1973	1	Germany	2	Switzerland	In the study city	university degree (Bachelor, Masters, PhD)	0	2	5	0	Few	Very positive	Very positive	Very positive	no	no	jump	jump	jump	jump	yes	No	No	No	No	No	No	No	No	No	yes	yes	0	0	0	0	0	0
	NotReactive	91	1991	1	Germany	1	Germany	tourist/visitor/commuter from this country	post high school education (vocational school or college)	0	0	0	0	All or almost all	Positive	Very positive	Very positive	yes	yes	no	yes	yes	no	yes	No	No	No	No	No	No	No	No	No	yes	yes	2	2	1	0	0	1
	NotReactive	90	1990	1	Germany	1	Germany	In the study city	high school or similar	10	1	0	0	All or almost all	Positive	Positive	Very positive	yes	yes	no	yes	yes	no	no	.j	.j	.j	.j	.j	.j	.j	.j	.j	no	jump	0	0	0	0	0	0
	NotReactive	59	1959	1	Germany	1	Germany	Within 100 km of the study city	I prefer not to answer	1	1	1	2	More than half	Positive	Very positive	Very positive	yes	yes				yes	no	.j	.j	.j	.j	.j	.j	.j	.j	.j	yes	yes	0	0	0	0	0	0
	NotReactive	88	1988	1	Germany	1	Germany	In the study city	university education (below degree level)	1	10	3	0	All or almost all	Neither neg nor pos	Positive	Very positive	yes	yes	no	yes	yes	no	no	.j	.j	.j	.j	.j	.j	.j	.j	.j	no	jump	5	5	0	0	0	0
	NotReactive	80	1980	1	Germany	1	Germany	In the study city	post high school education (vocational school or college)	0	0	0	0	All or almost all	Neither neg nor pos	Neither neg nor pos	Neither neg nor pos	yes	no	jump	jump	jump	jump	yes	No	No	No	No	No	No	No	No	No		yes	4	1	0	0	0	0
	NotReactive	62	1962	1	Germany	1	Germany	In the study city	university education (below degree level)	1	20	30	0	All or almost all	Negative	Positive	Very positive	yes	yes	I prefer not to answer	I prefer not to answer	I prefer not to answer	I prefer not to answer	yes	No	No	No	No	No	No	No	No	No		yes	0	0	0		0	0
	NotReactive	75	1975	1	Germany	1	Germany	In the study city	high school or similar	1	0	0	2	None	Neither neg nor pos	Negative	Neither neg nor pos	yes	no	jump	jump	jump	jump	no	.j	.j	.j	.j	.j	.j	.j	.j	.j	no	jump
	NotReactive	89	1989	1	Germany	1	Germany	tourist/visitor/commuter from this country	high school or similar	0	0	0	0	All or almost all	Negative	Neither neg nor pos	Positive	yes	yes	no	yes	no	yes	yes	No	No	No	No	No	No	No	No	No	yes	yes	12	12	0	0	0	0
	NotReactive	61	1961	1	Germany	1	Germany	In the study city	university degree (Bachelor, Masters, PhD)	0	0	0	0	All or almost all	Neither neg nor pos	Positive	Very positive	yes	no	jump	jump	jump	jump	no	.j	.j	.j	.j	.j	.j	.j	.j	.j	no	jump	2	0	0	0	0	0
	NotReactive	85	1985	1	Germany	1	Germany	In the study city	university education (below degree level)	2	2	2	0	All or almost all	Very positive	Negative	Very positive	yes	yes	no	yes	no	yes	no	.j	.j	.j	.j	.j	.j	.j	.j	.j	yes	yes	8	6	1	0	1	0
	NotReactive	88	1988	1	Germany	1	Germany	In the study city	post high school education (vocational school or college)	6	1	10	0	All or almost all	Neither neg nor pos	Negative	Very positive	yes	no	jump	jump	jump	jump	no	.j	.j	.j	.j	.j	.j	.j	.j	.j	yes		9	8	0
	.l	70	1970	1	Germany	1	Germany	In the study city	high school or similar	0	0	4	6	More than half	Neither neg nor pos	Positive	Positive	yes	yes			yes	yes	no	.j	.j	.j	.j	.j	.j	.j	.j	.j	no	jump		50	15	0	15	0
	NotReactive	84	1984	1	Germany	1	Germany	tourist/visitor/commuter from this country	high school or similar	0	0	1	0	All or almost all	Positive	Neither neg nor pos	Positive	yes	yes			yes		yes	No	No	Yes	No	No	No	Yes	No	No	yes	yes	20	16	3	0	0	3
	Reactive	83	1983	2	Macedonia (Former Yugoslav Republic of)	2	Macedonia (Former Yugoslav Republic of)	I am a tourist/visitor from another country	university degree (Bachelor, Masters, PhD)	0	0	0	0	More than half	Negative	Neither neg nor pos	Positive	yes	yes	no	yes	yes	no	yes	No	No	No	No	No	No	No	Yes	No	yes	yes	20	15	3	0	3	0
	NotReactive	41	1941	1	Germany	1	Germany	In the study city	university degree (Bachelor, Masters, PhD)	0	6	0	0	Few	Negative	Negative	Negative	no	no	jump	jump	jump	jump	no	.j	.j	.j	.j	.j	.j	.j	.j	.j	no	jump	4	0	0	0
	.l	68	1968	1	Germany	1	Germany	In the study city	high school or similar	5	2	0	0	More than half	Neither neg nor pos	Positive	Positive	yes	no	jump	jump	jump	jump	no	.j	.j	.j	.j	.j	.j	.j	.j	.j	no	jump	.p
	NotReactive	68	1968	1	Germany	1	Germany	Within 100 km of the study city	high school or similar	0	1	0	0	All or almost all	Neither neg nor pos	Positive	Positive	yes	yes	no	no	no	yes	no	.j	.j	.j	.j	.j	.j	.j	.j	.j	no	jump	0	0	0	0	0	0
	NotReactive	83	1983	1	Germany	1	Germany	tourist/visitor/commuter from this country	high school or similar	0	0	0	0	More than half	Neither neg nor pos	Negative	Neither neg nor pos	yes	yes	no	yes	no	yes	yes	No	No		No	No	No	No	No	No	yes	yes	0	0	0	0	0	0
	NotReactive	77	1977	1	Germany	1	Germany	In the study city	university degree (Bachelor, Masters, PhD)	3	0	0	0	Less than half	Neither neg nor pos	Negative	Positive	yes	yes	no	no	no	yes	yes	No	No	No	No	No	No	No	No	No	yes	yes	0	0	0	0	0	0
	NotReactive	86	1986	1	Germany	1	Germany	In the study city	university education (below degree level)	0	0	0	0	All or almost all	Neither neg nor pos	Positive	Very positive	yes	no	jump	jump	jump	jump	yes	No	No	No	No	No	No	No	No	No	yes	yes	5	4	0
	NotReactive	95	1995	1	Germany	1	Germany	In the study city		4	0	0	0	None	Very negative	Neither neg nor pos	Neither neg nor pos	yes	yes	no	yes	yes	yes	yes	No	No	No	No	No	No	No	No	No	yes	yes	15	10	0	0	0	0
	NotReactive	68	1968	1	Germany	1	Germany	Within 100 km of the study city	secondary school	0	0	5	0	Few	Positive	Positive	Positive	yes	yes				I prefer not to answer	yes	No	No	No	No	No	No	No	No	No	yes	yes	.p			0	0	0
	Reactive	72	1972	1	Germany	1	Germany	In the study city	high school or similar	0	0	3	20	Few	Neither neg nor pos	Neither neg nor pos	Positive	yes	no	jump	jump	jump	jump	no	.j	.j	.j	.j	.j	.j	.j	.j	.j	no	jump	10	10	0
	.l	74	1974	1	Germany	1	Germany	In the study city	university degree (Bachelor, Masters, PhD)	0	0	0	0	All or almost all	Positive	Positive	Positive	yes	yes	no	no	yes	no	no	.j	.j	.j	.j	.j	.j	.j	.j	.j	no	jump		20	0	0	0	0
	NotReactive	77	1977	1	Germany	1	Germany	In the study city	post high school education (vocational school or college)	3	0	8	0	All or almost all	Very positive	Very positive	Very positive	yes	yes	no	yes	yes	no	no	.j	.j	.j	.j	.j	.j	.j	.j	.j	no	jump	8	3	1			1
	NotReactive	87	1987	1	Germany	1	Germany	tourist/visitor/commuter from this country	university degree (Bachelor, Masters, PhD)	0	0	0	0	All or almost all	Positive	Neither neg nor pos	Positive	yes	yes	no	yes	no	yes	yes	No	No	No	No	No	No	No	No	No	yes	yes	12	12	0	0	0	0
	NotReactive	55	1955	1	Germany	1	Germany	In the study city	university degree (Bachelor, Masters, PhD)	0	3	0	0	More than half	Neither neg nor pos	Neither neg nor pos	Positive	yes	yes	no	no	yes	yes	yes	No	No	No	No	No	No	No	No	No	yes	yes	8	4	0	0
	NotReactive	68	1968	2	Poland	1	Germany	In the study city	high school or similar	0	0	0	0	None	Negative	Negative	Negative	prefer not to answer set to missing	no	jump	jump	jump	jump	no	.j	.j	.j	.j	.j	.j	.j	.j	.j	no	jump	5	2	2		2
	NotReactive	61	1961	1	Germany	1	Germany	In the study city	university degree (Bachelor, Masters, PhD)	0	0	0	3						yes	no	yes	yes	no	yes	No	No	No	No	No	No	No	No	No	yes	yes	5	5	0
	NotReactive	83	1983	1	Germany	1	Germany	Within 100 km of the study city	secondary school	0	3	0	0	All or almost all	Very negative	Very negative	Very negative	yes	yes		yes			no	.j	.j	.j	.j	.j	.j	.j	.j	.j	no	jump	.p			0	0	0
	NotReactive	51	1951	1	Germany	1	Germany	In the study city	secondary school	0	3	0	0	All or almost all	Positive	Very positive	Very positive	yes	no	jump	jump	jump	jump	no	.j	.j	.j	.j	.j	.j	.j	.j	.j	no	jump	3	3	1	0
	NotReactive	64	1964	1	Germany	1	Germany	tourist/visitor/commuter from this country	high school or similar	0	5	2	3	All or almost all	Positive	Positive	Positive	yes	yes			yes	yes	no	.j	.j	.j	.j	.j	.j	.j	.j	.j	no	jump	5	.i	.i
	NotReactive	92	1992	1	Germany	1	Germany	In the study city	high school or similar	2	0	0	0	Less than half	Neither neg nor pos	Neither neg nor pos	Neither neg nor pos	yes	no	jump	jump	jump	jump	no	.j	.j	.j	.j	.j	.j	.j	.j	.j		no	12	5	.i		4	1
	NotReactive	70	1970	1	Germany	1	Germany	In the study city	university degree (Bachelor, Masters, PhD)	0	0	0	0	More than half	Neither neg nor pos	Positive	Neither neg nor pos	yes	yes		yes	yes		yes	No	Yes	No	No	No	No	No	No	No	yes	yes	40	20	2	0	0	2
	NotReactive	90	1990	2	United States of America	1	Germany	Within 100 km of the study city	high school or similar	0	0	1	0	All or almost all	Positive	Positive	Positive	yes	yes	no	no	no	yes	yes	No	No	No	No	No	No	Yes	No	No	yes	yes	12	6	0	0	0	0
	NotReactive	66	1966	1	Germany	1	Germany	tourist/visitor/commuter from this country	university degree (Bachelor, Masters, PhD)	0	0	0	0	All or almost all	Positive	Neither neg nor pos	Positive	yes	yes		yes	yes	yes	yes	No	No	No	No	No	No	No	No	No	yes	yes	25	4	0
	NotReactive	82	1982	1	Germany	1	Germany	In the study city	high school or similar	4	0	0	0	All or almost all	Positive	Positive	Very positive	yes	yes	no	yes	yes	no	no	.j	.j	.j	.j	.j	.j	.j	.j	.j	yes	yes	3	1	1	0	1	0
	NotReactive	78	1978	2	Greece	1	Germany	tourist/visitor/commuter from this country	university degree (Bachelor, Masters, PhD)	0	0	10	5	All or almost all	Neither neg nor pos	Positive	Very positive	no	yes	no	no	yes	no	yes	No	No	No	No	No	No	No	No	No	yes	yes	30	12	0		30
	NotReactive	59	1959	1	Germany	1	Germany	In the study city	university education (below degree level)	0	15	0	0	All or almost all	Positive	Very positive	Very positive	yes	yes	no	yes	yes	no	no	.j	.j	.j	.j	.j	.j	.j	.j	.j	no	jump	2	0	0
	NotReactive	88	1988	1	Germany	1	Germany	In the study city	university education (below degree level)	3	0	0	0	All or almost all	Very negative	Positive	Very positive	yes	yes			yes		yes	No	No	No	No	No	No	No	No	No	yes	yes	30	30	10			30
	NotReactive	78	1978	1	Germany	1	Germany	In the study city	university education (below degree level)	0	0	0	0	More than half	Negative	Neither neg nor pos	Very positive	yes	yes	no	yes	yes	yes	no	.j	.j	.j	.j	.j	.j	.j	.j	.j	no	jump	2	1	0
	NotReactive	81	1981			1	Germany	In the study city	university degree (Bachelor, Masters, PhD)	0	5	0	1	None	Negative	Negative	Negative	yes	yes	yes	yes	yes	no	yes			Yes	No	No	No	No			yes	yes	.p		0
	Reactive	66	1966	2	Kazakhstan			In the study city	university degree (Bachelor, Masters, PhD)	0	0	0	0	More than half	Negative	Negative	Neither neg nor pos	yes	no	jump	jump	jump	jump	I prefer not to answer	.j	.j	.j	.j	.j	.j	.j	.j	.j	prefer not to answer set to missing	jump	6	6	6	6
	NotReactive	67	1967	1	Germany	1	Germany	In the study city	university education (below degree level)	0	2	0	0	All or almost all	Neither neg nor pos	Very positive	Positive	yes	yes	no	yes	no	no	no	.j	.j	.j	.j	.j	.j	.j	.j	.j	no	jump	0	0	0	0	0	0
	NotReactive	60	1960	1	Germany	1	Germany	In the study city	university degree (Bachelor, Masters, PhD)	0	6	0	0	All or almost all	Positive	Positive	Very positive	yes	yes	no	yes			no	.j	.j	.j	.j	.j	.j	.j	.j	.j	no	jump	10	6	0
	NotReactive	64	1964	1	Germany	1	Germany	In the study city	high school or similar	4	4	0	3	All or almost all	Positive	Positive	Positive	yes	yes	no	yes	yes	no	no	.j	.j	.j	.j	.j	.j	.j	.j	.j		jump	.p
	NotReactive	73	1973	1	Germany	1	Germany	In the study city	university education (below degree level)	5	0	2	0	All or almost all	Very positive	Very positive	Very positive	yes																yes	yes	12	3	1		1
	NotReactive	94	1994	1	Germany	1	Germany	In the study city	post high school education (vocational school or college)	2	3	0	0	More than half	Very positive	Neither neg nor pos	Positive	yes	yes	no	yes	no	no	I prefer not to answer	.j	.j	.j	.j	.j	.j	.j	.j	.j	no	jump	4	2	0	0	0	0
	NotReactive	64	1964	1	Germany	1	Germany	In the study city	university degree (Bachelor, Masters, PhD)	1	0	3	0	All or almost all	Positive	Very positive	Very positive	yes	yes		yes			no	.j	.j	.j	.j	.j	.j	.j	.j	.j	no	jump	0	0	0	0
	Reactive	77	1977	1	Germany	1	Germany	In the study city	elementary school	0	0	35	15	All or almost all	Very positive	Very positive	Very positive	yes	no	jump	jump	jump	jump	yes	No	No	No	No	No	No	No	No	No	yes	yes	10	10	0	0	5	5
	NotReactive	70	1970	1	Germany	1	Germany	Within 100 km of the study city	university degree (Bachelor, Masters, PhD)	0	5	4	0	More than half	Very positive	Very positive	Very positive	yes	yes	no	yes	yes	yes	no	.j	.j	.j	.j	.j	.j	.j	.j	.j	no	jump	1	1	0
	NotReactive	91	1991	1	Germany	1	Germany	In the study city	high school or similar	1	0	0	0	More than half	Neither neg nor pos	Negative	Positive	yes	no	jump	jump	jump	jump	no	.j	.j	.j	.j	.j	.j	.j	.j	.j	no	jump	2	0	0		0
	NotReactive	65	1965	1	Germany	1	Germany	In the study city	post high school education (vocational school or college)	0	2	4	1	All or almost all	Neither neg nor pos	Negative	Neither neg nor pos	yes	yes	no	no	no	yes	yes	No	No	No	No	No	No	No	No	No	yes	yes	80	80	40	20	10	10
	NotReactive	74	1974	1	Germany	1	Germany	In the study city	university degree (Bachelor, Masters, PhD)	0	5	0	6	All or almost all	Positive	Negative	Positive	yes	yes		yes	yes	yes	yes	No	Yes	No	No	No	No	No	No	No	yes	yes	10	0	0	0	0	0
	NotReactive	83	1983	1	Germany	1	Germany	tourist/visitor/commuter from this country	high school or similar	0	0	0	0	All or almost all	Neither neg nor pos	Very positive	Positive	yes	yes	no	yes	no	yes	yes	No	No	No	I do not know	No	No	No	No	No	yes	yes	1	0	0	0	0	0
	NotReactive	84	1984	1	Germany	1	Germany	tourist/visitor/commuter from this country	post high school education (vocational school or college)	0	1	0	0	All or almost all	Very positive	Neither neg nor pos	Positive	yes	yes	yes	yes	no	yes	yes	No	No	No	No	No	No	No	No	No	yes	yes	5	0	0	0	0	0
	Reactive	91	1991	1	Germany	1	Germany	In the study city	post high school education (vocational school or college)	3	1	0	0	All or almost all	Positive	Neither neg nor pos	Very positive	yes	yes		yes		yes	no	.j	.j	.j	.j	.j	.j	.j	.j	.j	no	jump	25	25	2	0	0	2
	NotReactive	91	1991	1	Germany	1	Germany	tourist/visitor/commuter from this country	post high school education (vocational school or college)	3	0	0	0	Less than half	Positive	Negative	Very positive	no	yes		yes	yes		no	.j	.j	.j	.j	.j	.j	.j	.j	.j	no	jump	2	0	0	0	0	0
	NotReactive	87	1987	1	Germany	1	Germany	In the study city	high school or similar	7	1	5	0	All or almost all	Neither neg nor pos	Negative	Positive	yes	no	jump	jump	jump	jump	no	.j	.j	.j	.j	.j	.j	.j	.j	.j	yes	yes	2	1	1	0	0	0
	NotReactive	75	1975	1	Germany	1	Germany	In the study city	university degree (Bachelor, Masters, PhD)	4	0	0	1	More than half	Positive	Negative	Very positive	yes	yes	no	no	yes		yes	No	No	No	No	No	No	No	No	No	yes	yes	10	2	0		0
	NotReactive	72	1972	1	Germany	1	Germany	In the study city	university education (below degree level)	2	0	1	0	All or almost all	Neither neg nor pos	Positive	Positive	yes	yes		yes	yes		no	.j	.j	.j	.j	.j	.j	.j	.j	.j	no	jump	20	15	.i		6
	NotReactive	57	1957	1	Germany	1	Germany	In the study city	university degree (Bachelor, Masters, PhD)	0	0	0	0	All or almost all	Positive	Neither neg nor pos	Very positive	yes	yes	no	yes	yes	no	yes	No	No	No	No	No	I do not know	No	No	No	yes	yes	50	5	0	0	0	0
	NotReactive	68	1968	1	Germany	1	Germany	In the study city	high school or similar	0	5	0	0	All or almost all	Neither neg nor pos	Very positive	Positive	yes	no	jump	jump	jump	jump	no	.j	.j	.j	.j	.j	.j	.j	.j	.j	no	jump	4	1	0	0	0	0
	NotReactive	92	1992	1	Germany	1	Germany	Within 100 km of the study city	high school or similar	5	0	2	0	More than half	Positive	Positive	Positive	yes	yes	no	no	no	yes	no	.j	.j	.j	.j	.j	.j	.j	.j	.j	no	jump	.p		0	0	0	0
	NotReactive	74	1974	1	Germany	1	Germany	In the study city	high school or similar	0	0	4	0	Less than half	Neither neg nor pos	Very positive	Very positive	yes	no	jump	jump	jump	jump	no	.j	.j	.j	.j	.j	.j	.j	.j	.j	no	jump	0	0	0	0
	NotReactive	79	1979	1	Germany	1	Germany	In the study city	university degree (Bachelor, Masters, PhD)	0	90	20	3	More than half	Very positive	Negative	Very positive	yes	no	jump	jump	jump	jump	no	.j	.j	.j	.j	.j	.j	.j	.j	.j	yes	yes	25	4	0
	NotReactive	83	1983	1	Germany	1	Germany	In the study city	university degree (Bachelor, Masters, PhD)	2	2	0	0	More than half	Neither neg nor pos	Positive	Positive	yes	yes	yes	yes	yes	no	yes		Yes	Yes	Yes	I do not know	I do not know	No			yes	yes	50	40	2	0	0	2
	NotReactive	68	1968	2	Italy	1	Germany	tourist/visitor/commuter from this country	high school or similar	0	0	0	0	Less than half	Negative	Negative	Positive	yes	yes			yes		no	.j	.j	.j	.j	.j	.j	.j	.j	.j	yes	yes	5	5	2	0	0	0
	Reactive	89	1989	2	Sri Lanka	1	Germany	Within 100 km of the study city	secondary school	5	1	15	0	All or almost all	Neither neg nor pos	Negative	Very positive	yes	yes		yes	yes	yes	yes	Yes									yes	yes	50	20	17	5
	NotReactive	66	1966	1	Germany	1	Germany	In the study city	high school or similar	0	0	0	0	All or almost all	Neither neg nor pos	Neither neg nor pos	Very positive	yes	yes	no	yes	no	yes	no	.j	.j	.j	.j	.j	.j	.j	.j	.j	no	jump	.p	0	0	0	0	0
	Reactive	83	1983	1	Germany	1	Germany	In the study city	university degree (Bachelor, Masters, PhD)	2	0	0	0	Few	Very negative	Positive	Very positive	yes	yes	no	no	no	yes	yes	No	No	No	No	No	No	No	No	No	yes	yes	2	2	0	0	0	0
	Reactive	75	1975	1	Germany	1	Germany	In the study city	university degree (Bachelor, Masters, PhD)	25	0	0	0	All or almost all	Neither neg nor pos	Very positive	Very positive	yes	yes	no	no	yes	yes	yes	No	Yes	No	No	No		No	No	No	no	jump	5	5	0
	Reactive	68	1968	1	Germany	1	Germany	In the study city	university degree (Bachelor, Masters, PhD)	0	1	2	0	All or almost all	Positive	Positive	Positive	yes	yes			yes	yes	yes	No	No	No	No	No	No	No	No	No	no	jump	2	2	0
	NotReactive	70	1970	1	Germany	1	Germany	In the study city	university education (below degree level)	0	2	0	0	More than half	Neither neg nor pos	Very positive	Very positive	yes	yes	no	yes	yes	no	no	.j	.j	.j	.j	.j	.j	.j	.j	.j	no	jump	4	2	0
	NotReactive	79	1979	1	Germany	1	Germany	In the study city	university degree (Bachelor, Masters, PhD)	0	0	0	0	All or almost all	Neither neg nor pos	Neither neg nor pos	Very positive	yes	yes	no	yes	no	no	no	.j	.j	.j	.j	.j	.j	.j	.j	.j	no	jump	0	0	0	0	0	0
	NotReactive	36	1936	1	Germany	1	Germany	Within 100 km of the study city	secondary school	0	0	0	0	None	Neither neg nor pos	Neither neg nor pos	Neither neg nor pos	yes	no	jump	jump	jump	jump	yes	No	No	No	No	No	No	No	No	No
	NotReactive	75	1975	1	Germany	1	Germany	In the study city	university degree (Bachelor, Masters, PhD)	2	2	0	0																					yes	yes	12	2	0
	Reactive	66	1966	1	Germany	1	Germany	tourist/visitor/commuter from this country	post high school education (vocational school or college)	0	0	0	3	All or almost all	Neither neg nor pos	Neither neg nor pos	Positive	yes	no	jump	jump	jump	jump	yes	No	No	No	No	No	No	No	No	No	yes	no	30	10	2	0	1	1
	NotReactive	79	1979	1	Germany	1	Germany	In the study city	high school or similar	0	5	0	0	Less than half	Neither neg nor pos	Neither neg nor pos	Positive	yes	yes		yes			yes	No	No	No	No	No	No	No	No	No	yes	yes	5	2	0
	NotReactive	73	1973	1	Germany	1	Germany	In the study city	post high school education (vocational school or college)	1	0	0	0	All or almost all	Very positive	Very positive	Very positive	yes	yes	no	no	no	yes	yes	No	No	No	No	No	No	No	No	No	yes	yes	20	20	1			1
	NotReactive	83	1983	1	Germany	1	Germany	Within 100 km of the study city	university degree (Bachelor, Masters, PhD)	1	3	0	0	All or almost all	Negative	Positive	Positive	yes	yes	no	yes	no	no	yes	No	No	No	No	No	No	No	No	No	yes	yes	0	0	0	0	0	0
	NotReactive	83	1983	1	Germany	1	Germany	In the study city	post high school education (vocational school or college)	0	0	0	0	All or almost all	Positive	Positive	Positive	yes	yes	no	yes	no	no	no	.j	.j	.j	.j	.j	.j	.j	.j	.j	no	jump	0	0	0	0	0	0
	NotReactive	88	1988	1	Germany	1	Germany	In the study city	university degree (Bachelor, Masters, PhD)	1	0	0	0	All or almost all	Positive	Very positive	Very positive	yes	yes		yes			yes	No	No	No	No	No	No	No	No	No	yes	yes	16	14	1			1
	NotReactive	58	1958	1	Germany	1	Germany	tourist/visitor/commuter from this country	secondary school	0	0	0	1	More than half	Positive	Neither neg nor pos	Very positive	yes	yes	no	yes	no		yes	No	No	No	No	No	No	No	No	No	yes	yes	2	1	0
	NotReactive	68	1968	1	Germany	1	Germany	In the study city	post high school education (vocational school or college)	2	2	0	0	More than half	Positive	Very positive	Very positive	yes	yes				yes	no	.j	.j	.j	.j	.j	.j	.j	.j	.j	no	jump	0	0	0	0	0	0
	Reactive	63	1963	1	Germany	1	Germany	In the study city	university degree (Bachelor, Masters, PhD)	0	2	10	0	All or almost all	Positive	Negative	Very positive	yes	yes		yes			yes	No	No		No	No	No	No	No	No	no	jump	2	0	0
	NotReactive	61	1961	1	Germany	1	Germany	In the study city	university degree (Bachelor, Masters, PhD)	0	0	0	0	All or almost all	Positive		Positive	yes	yes		yes			yes	No	No	No	No	No	No	No	No	No	yes	yes	.p			0	0	0
	NotReactive	69	1969	1	Germany	1	Germany	Within 100 km of the study city	university education (below degree level)	0	1	2	0	Few	Neither neg nor pos	Positive	Positive	yes	yes				yes	no	.j	.j	.j	.j	.j	.j	.j	.j	.j	no	jump	1	0	0	0	0	0
	NotReactive	92	1992	1	Germany	1	Germany	tourist/visitor/commuter from this country	post high school education (vocational school or college)	0	0	0	0	All or almost all	Positive	Very positive	Positive	yes	yes	no	yes	yes	no	yes	No	No	No	No	No	No	No	No	No	yes	yes	6	1	1	0	0	1
	NotReactive	79	1979	1	Germany	1	Germany	In the study city	post high school education (vocational school or college)	7	5	0	0	More than half	Positive	Positive	Positive	yes	yes		yes		yes	yes	No	No	No	No	No	No	No	No	No	yes	yes	3	2	0
	NotReactive	85	1985	1	Germany	1	Germany	In the study city	university education (below degree level)	0	12	0	0	More than half	Very negative	Neither neg nor pos	Positive	yes	yes	no	yes	no	no	yes	No	No	No	No	No	No	No	No	No	yes	yes	6	6	0	0	0	0
	NotReactive	86	1986	1	Germany	1	Germany	In the study city	post high school education (vocational school or college)	5	0	0	0	All or almost all	Very positive	Very positive	Very positive	yes	yes	no	no	yes	no	yes	No	No	No	No	No	No	No	No	No	yes	yes	4	1	0	0	0	0
	NotReactive	38	1938	1	Germany	1	Germany	In the study city	secondary school	0	0	0	0	All or almost all	Neither neg nor pos	Very negative	Neither neg nor pos	yes	no	jump	jump	jump	jump	no	.j	.j	.j	.j	.j	.j	.j	.j	.j	yes	yes	20	0	0	0	0	0
	NotReactive	78	1978	1	Germany	1	Germany	In the study city	post high school education (vocational school or college)	1	5	30	2	None	Positive	Negative	Neither neg nor pos	no	yes	no	yes	no	yes	no	.j	.j	.j	.j	.j	.j	.j	.j	.j	no	jump	0	0	0	0	0	0
	Reactive	86	1986	1	Germany	1	Germany	In the study city	post high school education (vocational school or college)	0	0	0	0	All or almost all	Neither neg nor pos	Positive	Positive	yes	yes	no	yes	no	yes	yes	Yes	No	Yes	No	No	No	No	No	No	yes	yes	10	10	1	0	0	10
	NotReactive	72	1972	1	Germany	1	Germany	tourist/visitor/commuter from this country	high school or similar	1	0	0	0	More than half	Very negative	Positive	Positive	yes	yes	no	yes	no	no	yes	No	No	No	No	No	No	No	No	No	yes	yes	3	3	1	0	2	1
	NotReactive	76	1976	2	Poland	1	Germany	In the study city	university degree (Bachelor, Masters, PhD)	0	0	1	0	All or almost all	Neither neg nor pos	Very positive	Neither neg nor pos	yes	no	jump	jump	jump	jump	yes	No	No	No	No	No	No	No	No	No	yes	yes	0	0	0	0	0	0
	NotReactive	59	1959	1	Germany	1	Germany	In the study city	university education (below degree level)	0	1	0	0						no	jump	jump	jump	jump	no	.j	.j	.j	.j	.j	.j	.j	.j	.j	no	jump	0	0	0	0	0	0
	NotReactive	64	1964	1	Germany	1	Germany	In the study city	high school or similar	0	0	0	16	All or almost all	Very positive	Neither neg nor pos	Neither neg nor pos	yes	yes	no	yes	yes	yes	no	.j	.j	.j	.j	.j	.j	.j	.j	.j	no	jump	10	4	0		0
	NotReactive	58	1958	1	Germany	1	Germany	In the study city	university education (below degree level)	1	4	3	0	Less than half	Very positive	Positive	Very positive	yes	yes	no	yes	yes	no	no	.j	.j	.j	.j	.j	.j	.j	.j	.j	no	jump	0	0	0	0	0	0
	NotReactive	64	1964	1	Germany	1	Germany	Within 100 km of the study city	university education (below degree level)	1	1	4	1	More than half	Neither neg nor pos	Negative	Positive	yes	yes	no	yes	no	no	yes	No	No	No	No	No	No	No	No	No	yes	yes	0	0	0	0	0	0
	NotReactive	64	1964	1	Germany	1	Germany	In the study city	secondary school	0	0	0	0	Less than half		Negative		yes	yes		yes		yes	yes	No	No	No	No	No	No	No	No	No		yes	.p		0	0	0	0
	NotReactive	77	1977	1	Germany	1	Germany	In the study city	post high school education (vocational school or college)	0	0	0	0	All or almost all	Neither neg nor pos	Neither neg nor pos	Very positive	yes	no	jump	jump	jump	jump	no	.j	.j	.j	.j	.j	.j	.j	.j	.j	no	jump	1	1	0	0	0	0
	NotReactive	76	1976	1	Germany	1	Germany	In the study city	university degree (Bachelor, Masters, PhD)	1	10	0	0	More than half	Positive	Positive	Very positive	yes	no	jump	jump	jump	jump	no	.j	.j	.j	.j	.j	.j	.j	.j	.j	no	jump	4	1	0
	NotReactive	82	1982	1	Germany	1	Germany	In the study city	high school or similar	0	0	0	0	Few	Negative	Neither neg nor pos	Negative	yes	yes		yes			yes	No	No	No	No	No	No	No	No	No	yes	yes	8	6	2		8
	Reactive	55	1955	1	Germany	1	Germany	In the study city	university degree (Bachelor, Masters, PhD)	0	0	2	1	All or almost all	Very positive	Very positive	Very positive	yes	yes	no	no	yes	no	no	.j	.j	.j	.j	.j	.j	.j	.j	.j	yes	yes	6	4	1	0	1	0
	NotReactive	65	1965	1	Germany	1	Germany	In the study city	high school or similar	0	4	3	1	More than half	Negative	Negative	Positive	yes	yes	no	yes	no	no	no	.j	.j	.j	.j	.j	.j	.j	.j	.j	no	jump	4	4	1	0	1	0
	NotReactive	59	1959	1	Germany	1	Germany	In the study city	university education (below degree level)	0	0	0	3	Less than half	Neither neg nor pos	Positive	Positive	yes	yes		yes	yes		no	.j	.j	.j	.j	.j	.j	.j	.j	.j	no	jump	1	0	0	0	0	0
	NotReactive	84	1984	1	Germany	1	Germany	In the study city	post high school education (vocational school or college)	2	0	1	0	More than half	Positive	Neither neg nor pos	Very positive	yes	yes	no	no	yes	no	no	.j	.j	.j	.j	.j	.j	.j	.j	.j	no	jump	1	1	0	0	0	1
	NotReactive	72	1972	2	Ukraine	1	Germany	In the study city	post high school education (vocational school or college)	0	0	0	0	All or almost all	Very positive	Neither neg nor pos	Positive	yes	yes			yes		no	.j	.j	.j	.j	.j	.j	.j	.j	.j	no	jump	0	0	0	0	0	0
	NotReactive	81	1981	1	Germany	1	Germany	Within 100 km of the study city	university degree (Bachelor, Masters, PhD)	0	0	0	0	All or almost all	Neither neg nor pos	Positive	Very positive	yes	yes	no	no	no	yes	no	.j	.j	.j	.j	.j	.j	.j	.j	.j	no	jump	8	2	1		1
	Reactive	52	1952	1	Germany	1	Germany	tourist/visitor/commuter from this country	post high school education (vocational school or college)	0	10	0	0	More than half	Neither neg nor pos	Neither neg nor pos	Positive	yes	yes		yes			yes		Yes	Yes	Yes						yes	yes	25	25	0	0	0	0
	NotReactive	78	1978	1	Germany	1	Germany	In the study city	secondary school	2	1	0	0	None		Very positive	Very positive	no	no	jump	jump	jump	jump	no	.j	.j	.j	.j	.j	.j	.j	.j	.j	no	jump	0	0	0	0	0	0
	Reactive	71	1971	1	Germany	1	Germany	Within 100 km of the study city	university education (below degree level)	0	0	4	0	More than half	Neither neg nor pos	Positive	Very positive	yes	yes		yes			yes	No	No	No	No	No	No	No	No	No	yes	yes	0	0	0	0	0	0
	NotReactive	69	1969	2	UK	1	Germany	In the study city	high school or similar	1	1	3	2						yes		yes			no	.j	.j	.j	.j	.j	.j	.j	.j	.j	no	jump	5	0	0
	NotReactive	84	1984	2		2	New Zealand	I am a tourist/visitor from another country	university degree (Bachelor, Masters, PhD)	5	8	10	0	All or almost all	Neither neg nor pos	Positive	Very positive	yes	yes	no	yes	no	no	yes	No	No	No	No	No	No	No	No	No	yes	yes	1	0	0	0	0	0
	NotReactive	88	1988	2	Georgia	1	Germany	In the study city	high school or similar	0	0	7	0	None	Very positive	Very negative	Very negative	no	yes	no	yes	no	no	no	.j	.j	.j	.j	.j	.j	.j	.j	.j	no	jump	3	0	0
	Reactive	72	1972	1	Germany	1	Germany	In the study city	high school or similar	0	0	0	0	More than half	Negative	Positive	Positive	yes	yes	no	no	yes	yes	yes	No	No	No	No	No	No	No	No	No	yes	yes	6	6	1	1	0	0
	NotReactive	53	1953	2	United States of America	1	Germany	In the study city	university degree (Bachelor, Masters, PhD)	0	0	0	4	More than half	Neither neg nor pos	Negative	Very positive	yes	yes	no	no	yes	no	yes	No	No	No	No	No	No	No	No	No	yes	yes	20	1	0	0	0	1
	NotReactive	80	1980	1	Germany	1	Germany	In the study city	high school or similar	60	0	2	1	All or almost all	Very positive	Positive	Positive	yes	yes	no	yes	no	no	no	.j	.j	.j	.j	.j	.j	.j	.j	.j	no	jump	5	1	0	0	1	0
	NotReactive	65	1965	1	Germany	1	Germany	In the study city	post high school education (vocational school or college)	0	0	0	0	All or almost all	Positive	Very positive	Very positive	yes	yes		yes	yes		no	.j	.j	.j	.j	.j	.j	.j	.j	.j	no	jump	10	3	1	0	0	1
	NotReactive	84	1984	2	Italy	1	Germany	In the study city	university degree (Bachelor, Masters, PhD)	3	3	6	0	Few	Neither neg nor pos	Very negative	Negative	yes	yes	no	yes	yes		yes	No	No	No	No	No	No	No	No	No	yes	yes	.p	0	0	0	0	0
	NotReactive	84	1984	1	Germany	1	Germany	In the study city	post high school education (vocational school or college)	2	0	0	0	More than half	Negative	Neither neg nor pos	Positive	yes	yes		yes	yes	yes	yes	No	No	No	No	No	No	No	No	No	yes	yes	20	10	0	0	0	0
	NotReactive	75	1975	2	Portugal	2	Luxembourg	I am a tourist/visitor from another country	post high school education (vocational school or college)	2	1	0	0	All or almost all	Very positive	Very positive	Very positive	yes	no	jump	jump	jump	jump	no	.j	.j	.j	.j	.j	.j	.j	.j	.j	no	jump	0	0	0	0	0	0
	NotReactive	57	1957	2	United States of America	1	Germany	In the study city	university degree (Bachelor, Masters, PhD)	16	3	0	4	All or almost all	Negative	Negative	Positive	yes	yes	no	yes	no	no	yes	No	No	No	No	Yes	No	No	No	No	yes	yes	4	2	1	0	1	0
	NotReactive	71	1971	1	Germany	1	Germany	In the study city	post high school education (vocational school or college)	13	0	0	0	All or almost all	Very positive	Very positive	Very positive	yes	yes		yes	yes	yes	yes	No	No	No	No	No	No	No	No	No	yes	yes	100	2	0	0	0	0
	NotReactive	82	1982	2	Australia	1	Germany	In the study city	university degree (Bachelor, Masters, PhD)	3	1	1	0	All or almost all	Neither neg nor pos	Very positive	Very positive	yes	no	jump	jump	jump	jump	no	.j	.j	.j	.j	.j	.j	.j	.j	.j	no	jump	4	0	0	0	0	0
	NotReactive	91	1991	1	Germany	1	Germany	In the study city	high school or similar	16	0	0	0						yes		yes			yes	No	No	No	No	No	No	No	No	No	yes	yes	3	1	1			1
	NotReactive	40	1940	1	Germany	1	Germany	In the study city	high school or similar	0	0	0	0	Few	Negative	Neither neg nor pos	Negative	yes	no	jump	jump	jump	jump	no	.j	.j	.j	.j	.j	.j	.j	.j	.j	no	jump	3	0	0		0
	NotReactive	61	1961	1	Germany	1	Germany	tourist/visitor/commuter from this country	university education (below degree level)	0	0	0	0	All or almost all	Positive	Very positive	Very positive	yes	yes		yes	yes		no	.j	.j	.j	.j	.j	.j	.j	.j	.j	yes	yes	3	2	0		3
	NotReactive	75	1975	1	Germany	1	Germany	In the study city	university degree (Bachelor, Masters, PhD)	0	0	0	0	All or almost all	Very positive	Positive	Very positive	yes	no	jump	jump	jump	jump	no	.j	.j	.j	.j	.j	.j	.j	.j	.j	no	jump	3	2	0
	NotReactive	68	1968	1	Germany	1	Germany	In the study city	high school or similar	0	2	0	0	All or almost all	Positive	Very positive	Very positive	yes	yes	no	yes	no	yes	no	.j	.j	.j	.j	.j	.j	.j	.j	.j	no	jump	0	0	0	0	0	0
	NotReactive	80	1980	1	Germany	1	Germany	In the study city	post high school education (vocational school or college)	0	1	2	0	All or almost all	Neither neg nor pos	Negative	Positive	yes	no	jump	jump	jump	jump	no	.j	.j	.j	.j	.j	.j	.j	.j	.j	yes	yes	5	5	1		1
	NotReactive	78	1978	1	Germany	1	Germany	In the study city	secondary school	0	1	1	0	All or almost all	Positive	Very positive	Positive	yes	yes	no	no	yes		no	.j	.j	.j	.j	.j	.j	.j	.j	.j	no	jump	21	21	0	0	0	0
	NotReactive	72	1972	1	Germany	1	Germany	In the study city	university degree (Bachelor, Masters, PhD)	0	12	0	1	More than half	Neither neg nor pos	Negative	Positive	yes	yes			yes	yes	yes	No	No	No	No	No	No	No	No	No	yes	yes	20	3	0
	NotReactive	76	1976	1	Germany	1	Germany	In the study city	university degree (Bachelor, Masters, PhD)	0	2	0	0	All or almost all	Positive	Positive	Very positive	yes	yes	no	yes	yes	yes	yes	No	No	No	No	No	No	No	No	No	yes	yes	30	0	0
	NotReactive	76	1976	2	Russia (Russian Federation)	1	Germany	In the study city	university degree (Bachelor, Masters, PhD)	0	2	1	0						yes	no	yes	no	no	no	.j	.j	.j	.j	.j	.j	.j	.j	.j	no	jump	0	0	0	0	0	0
	NotReactive	68	1968	1	Germany	1	Germany	Within 100 km of the study city	high school or similar	0	1	0	2	All or almost all	Very positive	Positive	Positive	yes	no	jump	jump	jump	jump	no	.j	.j	.j	.j	.j	.j	.j	.j	.j	yes	yes	1	0	0	0	0	0
	NotReactive	92	1992	1	Germany	1	Germany	tourist/visitor/commuter from this country	post high school education (vocational school or college)	3	0	0	0	All or almost all	Positive	Very positive	Very positive	yes	yes	no	yes	yes	no	yes	No	No	No	Yes	No	No	No	No	No	yes	yes	1	1	0	0	0	0
	Reactive	58	1958	1	Germany			In the study city	university education (below degree level)	0	0	0	1	All or almost all	Neither neg nor pos	Neither neg nor pos	Positive	yes	yes	no	yes	yes	no	yes	No	No	No	No	No	No	No	No	No	no	jump	50	10	5	0	5	0
	NotReactive	61	1961	1	Germany	1	Germany	In the study city	university education (below degree level)	0	0	10	0	More than half	Positive	Positive	Positive	yes	no	jump	jump	jump	jump	no	.j	.j	.j	.j	.j	.j	.j	.j	.j	no	jump	23	2	.i		0
	Reactive	56	1956	1	Germany	1	Germany	In the study city	high school or similar	0		5	0	All or almost all	Positive	Very positive	Very positive	yes	yes			yes		yes	No	No	No	No	No	No	No	No	No	yes	yes	0	0	0	0	0	0
	.l	89	1989	1	Germany	1	Germany	In the study city	university degree (Bachelor, Masters, PhD)	1	0	0	0	All or almost all	Positive	Positive	Very positive	yes	yes	no	yes	no	yes	yes	No	No	No	No	No	No	No	No	No	yes	yes	2	2	0	0	0	0
	NotReactive	83	1983	2	Poland	2	Poland	I am a tourist/visitor from another country	post high school education (vocational school or college)	0	0	0	0	None	Neither neg nor pos	Neither neg nor pos	Very positive	yes	yes	no	yes	yes	no	I prefer not to answer	.j	.j	.j	.j	.j	.j	.j	.j	.j	yes	yes	.p	0	0	0	0	0
	NotReactive	93	1993	1	Germany	1	Germany	In the study city	high school or similar	1	0	2	0	All or almost all	Negative	Neither neg nor pos	Positive	yes	no	jump	jump	jump	jump	no	.j	.j	.j	.j	.j	.j	.j	.j	.j	no	jump	4	3	1		1
	Reactive	77	1977	1	Germany	1	Germany	In the study city	high school or similar	1	0	0	0	More than half	Negative	Positive	Positive	yes	yes		yes			no	.j	.j	.j	.j	.j	.j	.j	.j	.j	no	jump	9	2	2	0	0	2
	NotReactive	69	1969	1	Germany	1	Germany	In the study city	university degree (Bachelor, Masters, PhD)	0	2	0	0	More than half	Negative	Neither neg nor pos	Positive	yes	yes	no	yes	yes	no	yes	No	Yes	No	No	No	No	No	No	No	yes	yes	30	30	0	0	0	0
	Reactive	72	1972	1	Germany	1	Germany	Within 100 km of the study city	high school or similar	1	2	1	3	More than half	Neither neg nor pos	Very positive	Positive	yes	yes	no	yes	no	no	yes	Yes	No	No	No	No	No	No	No	No		yes	0	0	0	0	0	0
	Reactive	81	1981	2	Poland	1	Germany	In the study city	secondary school	0	0	0	0	Few	Neither neg nor pos	Positive	Neither neg nor pos	yes	yes	no	yes	yes	no	I prefer not to answer	.j	.j	.j	.j	.j	.j	.j	.j	.j	yes	yes	.p		1			1
	NotReactive	79	1979	1	Germany	1	Germany	In the study city	university degree (Bachelor, Masters, PhD)	5	3	0	0	All or almost all	Neither neg nor pos	Positive	Positive	yes	yes	no	yes	no	no	yes		No	Yes	No	No	No	No			yes	yes	7	6	2	0		2
	NotReactive	57	1957	2	France	1	Germany	Within 100 km of the study city	university degree (Bachelor, Masters, PhD)	0	1	0	0	All or almost all	Positive	Positive	Very positive	yes	no	jump	jump	jump	jump	yes	Yes	No	Yes	No	No	No	No	No	No	yes	yes	60	0	0
	NotReactive	91	1991	1	Germany	1	Germany	In the study city	post high school education (vocational school or college)	0	2	0	0	More than half	Positive	Neither neg nor pos	Very positive	yes	yes	no	yes	no	no	no	.j	.j	.j	.j	.j	.j	.j	.j	.j	yes	yes	2	2	0	0	0	0
	NotReactive	88	1988	1	Germany	1	Germany	In the study city	university education (below degree level)	2	7	0	0	All or almost all	Very positive	Positive	Very positive	yes	no	jump	jump	jump	jump	yes	No	No	No	No	No	No	No	No	No	yes	yes	8	8	1		1
	NotReactive	81	1981	1	Germany	1	Germany	In the study city	secondary school	0	1	0	0	All or almost all	Very positive	Very positive	Very positive	yes	yes		yes			yes	No	No	No	No	No	No	Yes	No	No	yes	yes	0	0	0	0	0	0
	NotReactive	81	1981	2	Sweden	2	Sweden	I am a tourist/visitor from another country	university degree (Bachelor, Masters, PhD)	0	0	0	0	All or almost all	Very positive	Positive	Very positive	yes	yes			yes		yes	No	No	No	No	No	No	No	No	No	yes	yes	5	1	0
	NotReactive	61	1961	1	Germany	2	Spain	Within 100 km of the study city	high school or similar	0	0	0	1	All or almost all	Positive	Negative	Very positive	yes	yes	no	no	yes	no	no	.j	.j	.j	.j	.j	.j	.j	.j	.j	no	jump	30	10	0	0	0	0
	NotReactive	73	1973	1	Germany	1	Germany	In the study city	university education (below degree level)	0	0	1	1	All or almost all	Positive	Positive	Positive	yes	yes			yes		yes	No	No	No	No	No	No	No	No	No	no	jump	.p	1	0	0	0	0
	NotReactive	81	1981	1	Germany	1	Germany	Within 100 km of the study city	university degree (Bachelor, Masters, PhD)	0	0	0	0	More than half	Neither neg nor pos	Positive	Very positive	yes	yes					no	.j	.j	.j	.j	.j	.j	.j	.j	.j	no	jump	8	5	0
	Reactive	59	1959	1	Germany	1	Germany	In the study city	post high school education (vocational school or college)	0	0	1	2	All or almost all	Positive	Very positive	Very positive	yes	yes		yes			yes	No	No	No	No	No	No	No	No	No	yes	yes	0	0	10	0	10	0
	NotReactive	47	1947	1	Germany	1	Germany	In the study city	secondary school	0	0	0	0	None	Neither neg nor pos	Neither neg nor pos	Neither neg nor pos	yes	no	jump	jump	jump	jump	no	.j	.j	.j	.j	.j	.j	.j	.j	.j	no	jump	5	0	0	0	0	0
	.l	69	1969	1	Germany	1	Germany		secondary school	0	0	0	0						yes	yes	no	no	no	no	.j	.j	.j	.j	.j	.j	.j	.j	.j
	Reactive	67	1967	1	Germany	1	Germany	In the study city	post high school education (vocational school or college)	0	6	0	0	All or almost all	Neither neg nor pos	Neither neg nor pos	Positive	yes	yes	no	yes	no	no	no	.j	.j	.j	.j	.j	.j	.j	.j	.j	yes	yes	1	0	0	0	0	0
	NotReactive	93	1993	1	Germany	1	Germany	In the study city	high school or similar	8	0	0	0	Few	Positive	Positive	Neither neg nor pos	yes	yes	no	yes	yes	yes	no	.j	.j	.j	.j	.j	.j	.j	.j	.j	no	jump	0	0	1	0	0	0
	.l	54	1954	1	Germany	1	Germany	In the study city	university education (below degree level)	0	0	0	0	All or almost all	Positive	Positive	Positive	yes	no	jump	jump	jump	jump	no	.j	.j	.j	.j	.j	.j	.j	.j	.j	no	jump	0	0	0	0
	NotReactive	69	1969	1	Germany	1	Germany	tourist/visitor/commuter from this country	post high school education (vocational school or college)	0	3	0	0	More than half	Neither neg nor pos	Negative	Very positive	yes	yes	no	yes	no	no	yes	No	Yes	Yes	No	No	No	No	No	No	yes	yes	12	11	11	11	0	0
	NotReactive	70	1970	1	Germany	1	Germany	Within 100 km of the study city	university education (below degree level)	0	0	0	0	All or almost all	Negative	Positive	Positive	yes	no	jump	jump	jump	jump	no	.j	.j	.j	.j	.j	.j	.j	.j	.j	no	jump	0	0	0	0	0	0
	NotReactive	80	1980	1	Germany	1	Germany	In the study city	secondary school	0	0	0	0	Few	Negative	Negative	Negative	no	no	jump	jump	jump	jump	no	.j	.j	.j	.j	.j	.j	.j	.j	.j
	NotReactive	76	1976	1	Germany	1	Germany	In the study city	post high school education (vocational school or college)	0	20	0	0	All or almost all	Positive	Positive	Very positive	yes	yes			yes	yes	yes	No	Yes		No	No	No	Yes	No	No	yes	yes	7	4	0
	NotReactive	78	1978	2	Luxembourg	2	Luxembourg	I am a tourist/visitor from another country	university education (below degree level)	1	2	1	0	All or almost all	Very positive	Very positive	Very positive	yes	yes				yes	yes	No	No	No	No	No	No	No	No	No	yes	yes	0	0	0	0	0	0
	NotReactive	66	1966	1	Germany	1	Germany	In the study city	university degree (Bachelor, Masters, PhD)	0	0	3	0	All or almost all	Very positive	Very positive	Very positive	yes	yes	no	yes	no	no	yes	No	No	No	No	No	No	No	No	No	yes	yes	1	1	0
	NotReactive	85	1985	2	Poland	1	Germany	In the study city	high school or similar	14	2	4	3	All or almost all	Very positive	Negative	Positive	yes	no	jump	jump	jump	jump	yes	No	No	No	No	No	No	No	No	No	yes	yes	.p		3	0	2	0
	NotReactive	54	1954	1	Germany	1	Germany	In the study city	post high school education (vocational school or college)	0	12	0	0	More than half	Negative	Positive	Positive	yes	no	jump	jump	jump	jump	no	.j	.j	.j	.j	.j	.j	.j	.j	.j	no	jump	3	0	0
	Reactive	47	1947	1	Germany	1	Germany	In the study city	secondary school	0	0	0	0	All or almost all	Very positive	Very positive	Very positive	yes	yes	no	yes	yes	no	yes	No	No	No	No	No	No	No	No	No	yes	yes	8	8	0
	Reactive	71	1971	1	Germany	1	Germany	In the study city	university education (below degree level)	0	2	0	0	More than half	Neither neg nor pos	Neither neg nor pos	Neither neg nor pos	yes	yes	no	no	yes		yes	Yes	Yes	I do not know	No	No	No	Yes	No	No		yes	0	0	0
	NotReactive	81	1981	1	Germany	1	Germany	In the study city	high school or similar	0	2	0	1	More than half	Positive	Positive	Very positive	yes	yes	no	yes	yes	no	yes	No	No	No	No	No	No	No	No	No	yes	yes	15	9	2	0	2	0
	NotReactive	56	1956	2		2		I am a tourist/visitor from another country	university degree (Bachelor, Masters, PhD)	0	7	4	2	All or almost all	Positive	Negative	Positive	yes	yes	no	no	yes			No	No	No	No	No	No	No	No	No	no	jump	20	2	1	0	1	0
	NotReactive	84	1984	1	Germany	1	Germany	In the study city	university degree (Bachelor, Masters, PhD)	3	0	0	0	All or almost all	Neither neg nor pos	Neither neg nor pos	Neither neg nor pos	yes	no	jump	jump	jump	jump	yes	No	No	No	No	No	No	No	No	No	yes	yes	1	1	0	0	0	0
	NotReactive	50	1950	1	Germany	1	Germany	In the study city	high school or similar	0	0	0	0	All or almost all	Neither neg nor pos	Positive	Positive	yes	yes		yes			no	.j	.j	.j	.j	.j	.j	.j	.j	.j	no	jump	0	0	0	0	0	0
	Reactive	87	1987	2	Moldova	1	Germany	tourist/visitor/commuter from this country	university degree (Bachelor, Masters, PhD)	0	0	0	0	All or almost all	Very positive	Positive	Very positive	yes	yes	no	yes	yes	no	yes	Yes	No	No	Yes	No	No	No	No	No	yes	yes	.p
	NotReactive	59	1959	1	Germany	1	Germany	In the study city	university degree (Bachelor, Masters, PhD)	0	3	10	0	All or almost all	Very positive	Neither neg nor pos	Very positive	yes	yes		yes	yes	yes	no	.j	.j	.j	.j	.j	.j	.j	.j	.j	yes	yes	6	5	0
	NotReactive	87	1987	1	Germany	1	Germany	In the study city	post high school education (vocational school or college)	2	1	2	0	All or almost all	Positive	Very negative	Very positive	yes	yes		yes			yes	No	No	No	No	No	No	No	No	No	yes	yes	8	5	3		5
IT1312113113	NotReactive	86	1986	1	Italy	1	Italy	Within 100 km of the study city	university education (below degree level)	5	0	0	0	Less than half	Neither neg nor pos	Neither neg nor pos	Neither neg nor pos	yes	yes	no	yes	no	no	no										no	jump	0	0	0	0	0	0	0	0					never done it	never done it
IT51132112333	NotReactive	79	1979	1	Italy	1	Italy	In the study city	university education (below degree level)	15	0	0	0	More than half	Neither neg nor pos	Very negative	Positive	yes	no					no										no	jump	2	0	0	0	0	0	0	0					never done it	never done it
IT421121122131	NotReactive	83	1983	1	Italy	1	Italy	In the study city	university education (below degree level)	0	0	1	0	All or almost all	Neither neg nor pos	Positive	Very positive	yes	no					no										no	jump	3	1	1		1		0	0					never done it	never done it
IT511322	NotReactive	84	1984	1	Italy	1	Italy	Within 100 km of the study city	university degree (Bachelor, Masters, PhD)	10	0	0	0	All or almost all	Very positive	Very positive	Very positive	yes	yes		yes			no										no	jump	3	2	0				0	0					never done it	never done it
IT3112311222123331	NotReactive	91	1991	1	Italy	1	Italy		post high school education (vocational school or college)					All or almost all	Positive	Very positive	Neither neg nor pos	yes	no					no										no	jump	7	4	3	0	0	0			2	2	2	2	Yes	Yes
IT422	NotReactive	88	1988	1	Italy	1	Italy	Within 100 km of the study city	university education (below degree level)	4	0	0	0	Less than half	Neither neg nor pos	Positive	Very positive	yes	no					no										no	jump	0	0	0				0	0					.p	never done it
IT63121	NotReactive	87	1987	1	Italy	1	Italy	In the study city	secondary school	10	2	0	0	More than half	Positive	Very positive	Very positive	yes	no					yes	No	No	No	No	No	No	No	No	No	yes	prefer not to answer set to missing	0	0	0	0	0	0	0	0	.p	.p	.p	.p	never done it	never done it
IT1323	NotReactive	82	1982	1	Italy	1	Italy	Within 100 km of the study city	post high school education (vocational school or college)	0	0	0	0	More than half	Neither neg nor pos	Very negative	Positive	yes	no					yes	No	No	No	No	No	No	No	No	No	yes	yes	8	4	1	0	1	7	0	0	2	2	2	2	Yes, done it more than 6 months ago	never done it
IT33	NotReactive	67	1967	1	Italy	1	Italy	In the study city	university degree (Bachelor, Masters, PhD)	50	100	20	10	Less than half	Very negative	Negative	Neither neg nor pos	yes	yes	no	no	yes	yes	yes	No	No	No	No	No	No	No	No	No	yes	yes	30	20	10	0	0	30	1	0	2	2	2	2	Yes, done it more than 6 months ago	never done it
IT42112123	NotReactive	85	1985	1	Italy	1	Italy	In the study city	post high school education (vocational school or college)	30	2	0	0	More than half	Neither neg nor pos	Positive	Positive	yes	yes	yes	yes	no	no	yes	No	No	No	No	No	No	No	No	No	yes	yes	0	0	0	0	0	0	0	0	2	2	2	2	never done it	never done it
IT31123121	NotReactive	84	1984	2	Romania	1	Italy	In the study city	high school or similar	2	0	0	0	Few	Negative	Neither neg nor pos	Neither neg nor pos	prefer not to answer set to missing	no					no										no	jump	5	.i	.i	0	0	0	0	0	.p	.p	.p	.p	.p	.p
IT13121332	NotReactive	82	1982	1	Italy	1	Italy	Within 100 km of the study city	post high school education (vocational school or college)	20	4	1	0	More than half	Neither neg nor pos	Very positive	Positive	yes	yes	no	yes	no	no	no										no	jump	5	5	1	0	4	1	0	0					never done it	never done it
IT533	NotReactive	85	1985	1	Italy	1	Italy	In the study city	university education (below degree level)	10	5	0	3	More than half	Negative	Positive	Positive	yes	yes	no	no	yes	no	no										yes	yes	20	5	5	0	2	3	0	0					never done it	never done it
IT13232	NotReactive	87	1987	1	Italy	1	Italy	Within 100 km of the study city	university education (below degree level)	1	0	0	0	All or almost all	Neither neg nor pos	Neither neg nor pos	Very positive	yes	yes	no	no	no	yes	no										no	jump	10	6	0				0	0
IT31121	NotReactive	59	1959	1	Italy	1	Italy	In the study city	secondary school	50	0	0	0	More than half	Neither neg nor pos	Negative	Neither neg nor pos	yes	yes	no	yes	no	no	yes	No	No	No	No	No	No	No	Yes	No	no	jump	0	0	0				0	0					.p	.p
IT121	NotReactive	88	1988	1	Italy	1	Italy	In the study city	university education (below degree level)	200	3	0	0	More than half	Neither neg nor pos	Positive	Very positive	yes	no					yes	No	No	No	No	No	No	No	No	No	yes	yes	2	1	0	0	0	0	0	0	2	2	2	2	never done it	never done it
IT311231133223	NotReactive	88	1988	2	Romania	1	Italy	In the study city	post high school education (vocational school or college)	0	0	0	0	Few	Very negative	Very negative	Very negative	yes	yes	yes	yes	yes	no	yes	No	No	No	No	No	No	No	No	No	yes	yes	10	2	0	0	0	0	0	0	1	1	1	2	never done it	never done it
IT42112111	NotReactive	84	1984	1	Italy	1	Italy	In the study city	university education (below degree level)	36	10	2	2	Few	Neither neg nor pos	Neither neg nor pos	Neither neg nor pos	yes	yes	no	yes	yes	yes	yes	No	No	No	No	No	No	No	No	No	yes	yes	50	10	5		5		0	0	2	2	2	2	never done it	never done it
IT1312113	NotReactive	91	1991	1	Italy	1	Italy	Within 100 km of the study city	post high school education (vocational school or college)	30	1	0	0	Few	Neither neg nor pos	Very positive	Positive	yes	yes	no	yes	yes	no	no										no	jump	6	1	1		1		0	0					never done it	never done it
IT51132112	NotReactive	78	1978	1	Italy	1	Italy	In the study city	university degree (Bachelor, Masters, PhD)	25	30	4	1	Less than half	Positive	Neither neg nor pos	Positive	yes	yes	no	no	yes	no	yes	No	No	No	No	No		No	No	No	yes	yes	40	20	0	0	0	0	0	0	2	2	2	2	never done it	never done it
IT131321131111	NotReactive	71	1971	1	Italy	1	Italy	In the study city	high school or similar	8	0	5	0	Less than half	Neither neg nor pos	Neither neg nor pos	Neither neg nor pos	yes	yes			yes	yes	no										yes	yes	2	1	1		1		0	0					never done it	never done it
IT6312113	NotReactive	90	1990	1	Italy	1	Italy	In the study city	secondary school	15	10	3	0	None	Negative	Very negative	Neither neg nor pos	no	no	no	no	no	yes	no	No	No	No	No	No	No	Yes	No	No	no	no	3	3	0	0	0	0	0	0					Yes, done it more than 6 months ago	never done it
IT1312113111	NotReactive	95	1995	1	Italy	1	Italy	Within 100 km of the study city	secondary school	10	0	0	0	All or almost all	Neither neg nor pos	Neither neg nor pos	Positive	yes	no					no										no	jump		10	0	0	0	0	0	0					never done it	never done it
IT5113223	NotReactive	86	1986	1	Italy	1	Italy	Within 100 km of the study city	post high school education (vocational school or college)	15	1	0	0	Less than half	Neither neg nor pos			yes	yes	no	yes	yes	no	no										no	jump				.p	.p	.p	0	0					Yes, done it more than 6 months ago	Yes, done it more than 6 months ago
IT311231122211	NotReactive	94	1994	1	Italy	1	Italy	In the study city	elementary school	0	0	0	1	Few	Negative	Negative	Neither neg nor pos	no	no					no										no	jump	.p	.p	1		1		0	0	2	2	1	1	never done it	Yes, done it more than 6 months ago
IT5113211	NotReactive	78	1978	1	Italy	1	Italy	Within 100 km of the study city	post high school education (vocational school or college)	10	3		1	Less than half	Negative	Neither neg nor pos	Positive	yes	yes	no	yes	yes	no	yes										yes	no	10	5	0	0	0	0	0	0	2	2	2	2	Yes, done it more than 6 months ago	Yes
IT53312	NotReactive	72	1972	2	Eritrea	1	Italy	Within 100 km of the study city	university education (below degree level)	10	0	0	0	All or almost all	Very positive	Very positive	Very positive	yes	yes		yes			no										no	jump	2	0	1	0	0	0	0	0					Yes	never done it
IT421121231	NotReactive	87	1987	2	Taiwan	1	Italy	In the study city	university education (below degree level)	0	0	0	0	More than half	Positive	Negative	Very positive	no	no					no										no	jump	0	0	0	0	0	0	0	0	2	2	2	2	never done it	never done it
IT1121	NotReactive	79	1979	1	Italy	1	Italy	In the study city	university degree (Bachelor, Masters, PhD)	0	10	0	0	All or almost all	Neither neg nor pos	Very negative	Very positive	yes	yes	no	yes	no	no	yes	No	No	No	No	No	No	No	No	No	yes	yes	10	10	2	1	0	1	0	2	2	1	2	2	Yes	never done it
IT31123112221	NotReactive	94	1994	1	Italy	1	Italy	In the study city	post high school education (vocational school or college)	40	2	0	0	Less than half	Neither neg nor pos	Positive	Neither neg nor pos	no	no					no										no	jump	3	0	0	0	0	0	0	0	2	2	2	2	Yes, done it more than 6 months ago	Yes, done it more than 6 months ago
IT4211212	NotReactive	83	1983	1	Italy	1	Italy	In the study city	university education (below degree level)	120	0	0	0	All or almost all	Neither neg nor pos	Positive	Positive	yes	no					no										no	jump	0	0	0	0	0	1	0	0	2	2	2	2	never done it	never done it
IT52	NotReactive	86	1986	1	Italy	1	Italy	In the study city	post high school education (vocational school or college)	40	6	0	0	All or almost all	Neither neg nor pos	Neither neg nor pos	Positive	yes	no					no										no	jump	3	1	0	0	0	0	0	0	1	1	2	2	never done it	never done it
IT1312	NotReactive	94	1994	2	Romania	1	Italy		secondary school		3	3	3	Few				yes	prefer not to answer set to missing					no										yes	prefer not to answer set to missing	.p	.p	.p	.p	.p	.p	0	0	.p	.p	.p	.p	.p	Yes, done it more than 6 months ago
IT13132113122312332	Reactive	67	1967	1	Italy	1	Italy	In the study city	secondary school		1	1	1	Few	Negative			yes	no					no	No	No								yes	yes	2	1	1	.p	.p	.p	0	1			1		never done it	never done it
IT13132113121	NotReactive	79	1979	1	Italy	1	Italy	Within 100 km of the study city	secondary school	2	3	2		Less than half	Neither neg nor pos	Positive	Positive	yes	yes			yes		yes	Yes	Yes	No	No	No	No	No	No	No	yes	yes	15	5	0				0	0					never done it	never done it
IT131321131221	NotReactive	59	1959	1	Italy	1	Italy	In the study city	post high school education (vocational school or college)	5	1	1	5	All or almost all	Very negative	Negative	Negative	yes	yes		yes	yes	yes	no										no	jump	4	4	2			2	0	0	2	2	2	2	Yes, done it more than 6 months ago	never done it
IT112	Reactive	70	1970	1	Italy	1	Italy	Within 100 km of the study city	university education (below degree level)	15	0	0	0	All or almost all	Positive	Neither neg nor pos	Very positive	yes	yes	no	yes	no	no	yes	No	No	No	No	No	No	No	No	No	no	jump	7	7	3	1	1	1	0	0					never done it	Yes
IT311231211	NotReactive	67	1967	2	Romania	1	Italy	In the study city	post high school education (vocational school or college)	1	1	3	2	None	Very negative			no	no					no										no	jump	1	.i	.i	.p	.p	.p	0	0	2				never done it	never done it
IT4211211231	NotReactive	91	1991	1	Italy	1	Italy	In the study city	post high school education (vocational school or college)	20	0	0	0	Less than half	Positive	Neither neg nor pos	Positive	no	no					yes	No	No	No	No	No	No	No	I do not know	No	yes	yes	2	2	0	0	0	0	0	0					never done it	never done it
IT42112	NotReactive	94	1994	1	Italy	1	Italy	Within 100 km of the study city	post high school education (vocational school or college)	5	0	0	0	All or almost all	Positive	Positive	Very positive	yes	no					no										no	jump	0	0	0	0	0	0	0	0	2	2	2	2	never done it	never done it
IT131321131113	NotReactive	76	1976	1	Italy	1	Italy	Within 100 km of the study city	post high school education (vocational school or college)	6	2	0	0	More than half	Positive	Neither neg nor pos	Neither neg nor pos	yes	no					yes	No	No	No	No	No	No	No	No	No	yes	yes	0	0	0	.p	.p	.p	0	0	2	2	2	2	never done it	never done it
IT41	NotReactive	86	1986	1	Italy	1	Italy	In the study city	post high school education (vocational school or college)	0	0	0	0	All or almost all	Neither neg nor pos	Very positive	Very positive	yes	no					no	No									no	jump	0	0	0	0	0	1	0	0	.p	.p	.p	.p	Yes	Yes
IT1312131	NotReactive	93	1993	1	Italy	1	Italy	Within 100 km of the study city	post high school education (vocational school or college)	50	2	0	0	More than half	Neither neg nor pos	Negative	Positive	yes	yes	no	no	yes	no	no										no	jump	2	1	0	0	0	0	0	0					Yes, done it more than 6 months ago	Yes, done it more than 6 months ago
IT1313211312231	NotReactive	74	1974	1	Italy	1	Italy	Within 100 km of the study city	secondary school	5	2	0	0	Few	Neither neg nor pos	Negative	Positive	yes	no					no										no	jump	0	1	0	0	0	0	0	0	2	2	2	2	never done it	never done it
IT4211211221331112	Reactive	87	1987	2	Brazil	1	Italy	In the study city	post high school education (vocational school or college)	10	5	0	3	Less than half	Negative	Neither neg nor pos	Very positive	yes	no					no										no	jump	3	2	1	0	0	2	0	0					Yes, done it more than 6 months ago	Yes, done it more than 6 months ago
IT5113231	NotReactive	87	1987	2	Ecuador	1	Italy	Within 100 km of the study city	post high school education (vocational school or college)	15	0	0	0	Few	Very negative	Negative	Neither neg nor pos	yes	no					no										no	jump	1	1	1	0	1	0	0	0					never done it	never done it
IT131321	Reactive	68	1968	1	Italy	1	Italy	Within 100 km of the study city	post high school education (vocational school or college)	0	10	0	0	All or almost all	Very positive	Positive	Positive	yes	yes	no	no	yes	no	yes	Yes	No	No	No	No	No	No	No	No	no	jump	50	50	50	40	10		0	0					Yes	Yes
IT311231112	NotReactive	72	1972			1	Italy							I prefer not to answer
IT311231122213	NotReactive	93	1993	2	United States of America	1	Italy	In the study city	elementary school	8	0	2	1	Few	Negative	Neither neg nor pos	Negative	yes	no					no										no	jump	0	0	1	.p	.p	.p	0	0					never done it	never done it
IT132331	NotReactive	78	1978	1	Italy	1	Italy	In the study city	post high school education (vocational school or college)	10	5	0	0	More than half	Neither neg nor pos	Negative	Positive	yes	no					no										no	jump	1	0	0				0	0					never done it	never done it
IT311231133	NotReactive	85	1985	2	Romania	1	Italy	In the study city	post high school education (vocational school or college)	0	1	1	0	Few	Very negative	Neither neg nor pos	Very negative	yes	no					no										no	jump	5	5	0	.p	.p	.p			2	1	2	2	Yes	never done it
IT511311	NotReactive	67	1967	1	Italy	1	Italy	Within 100 km of the study city	university education (below degree level)	15	15	4	0	More than half	Neither neg nor pos	Positive	Very positive	yes	yes	no	no	yes	no	no										no	jump	6	5	0				0	0					Yes	never done it
IT23111	NotReactive	85	1985	1	Italy	1	Italy	Within 100 km of the study city	secondary school	50	0	0	5	All or almost all	Neither neg nor pos	Neither neg nor pos	Neither neg nor pos	yes	yes	no	yes	yes	yes	yes	No	No	No	No	No	No	No	No	No	yes	yes	20	15	0	0	0	0	0	0	2	2	2	2	never done it	never done it
IT13121333	NotReactive	91	1991	1	Italy	1	Italy	Within 100 km of the study city	university education (below degree level)	10	2	0	0	All or almost all	Negative	Neither neg nor pos	Neither neg nor pos	yes	no					yes	No	No	No	No	No	No	No	No	No	yes	yes	0	0	0	0	0	0	0	0
IT122	NotReactive	86	1986	1	Italy	1	Italy	Within 100 km of the study city	university degree (Bachelor, Masters, PhD)	15	2	0	0	Few	Neither neg nor pos	Very negative	Neither neg nor pos	yes	no					yes	No	No	No	No	No	No	No	No	No	yes	yes	1	0	0	0	1	0	0	0	.p	.p	.p	.p	.p	Yes
IT131212	NotReactive			2	Senegal	1	Italy	In the study city	university education (below degree level)					None			Very negative	prefer not to answer set to missing	no					no										no	jump	0	.p	0	.p	.p	.p	0	0		1			never done it	never done it
IT511323	NotReactive	77	1977	1	Italy	1	Italy	In the study city	post high school education (vocational school or college)	25	2	0	0	Few	Neither neg nor pos	Positive	Very positive	yes	no					no										no	jump	2	2	0		2		0	0					never done it	never done it
IT5111	NotReactive	81	1981	2	Germany	1	Italy	Within 100 km of the study city	post high school education (vocational school or college)	20	2	0	0	Few	Neither neg nor pos	Neither neg nor pos	Positive	yes	no					no										no	jump	1	1	1	0	0	0	0	0					Yes, done it more than 6 months ago	Yes, done it more than 6 months ago
IT131321131223123	NotReactive	88	1988	2	Romania	1	Italy	In the study city	post high school education (vocational school or college)	345				All or almost all	Very positive	Very positive	Very positive		no					yes	No	No	No	No	No	No	No	No	No	yes	yes	0	0	0	0	0	0	0	0					never done it	never done it
IT4211211	NotReactive	91	1991	1	Italy	1	Italy	In the study city	university education (below degree level)	40	2	2	0	Less than half	Positive	Neither neg nor pos	Positive	yes	no					yes	No	No	No	No	No	No	No	No	No	yes	yes	2	1	0	0	0	0	0	0					never done it	never done it
IT4211	NotReactive	85	1985	1	Italy	1	Italy	Within 100 km of the study city	university education (below degree level)	0	0	1	0	All or almost all	Negative	Positive	Very positive	yes	no					no										no	jump	1	1	0	0	0	0	0	0					never done it	never done it
IT421121111	NotReactive	76	1976	1	Italy	1	Italy	In the study city	university degree (Bachelor, Masters, PhD)	20	5	1	0	All or almost all	Positive	Positive	Very positive	yes	yes	no	yes	no	yes	yes	No	No	No	Yes	No	No	No	No	No	yes	yes	10	10	8	2	0	6	0	0					Yes, done it more than 6 months ago	never done it
IT111	Reactive	60	1960	1	Italy	1	Italy	Within 100 km of the study city	university degree (Bachelor, Masters, PhD)	0	0	0	0	All or almost all	Positive	Very negative	Positive	yes	no					yes	No	No	No	No	Yes	No	No	No	No	yes	yes	0	0	0				0	0					never done it	never done it
IT311231122131	Reactive	89	1989	1	Italy	1	Italy	Within 100 km of the study city	high school or similar	0	0	0	0	All or almost all	Very positive	Very positive	Very positive	yes	no					no										yes	yes	5	3	2	.p	.p	.p	0	0					never done it	never done it
IT2111	NotReactive	86	1986	1	Italy	1	Italy	In the study city	university education (below degree level)	30	0	0	0	More than half	Negative	Negative	Positive	yes	yes	no	yes	yes	no	yes	No	No	No	No	No	No	No	No	No	yes	yes	4	1	0				0	0					never done it	never done it
IT1313211312131311121	NotReactive	65	1965	1	Italy	1	Italy	In the study city	post high school education (vocational school or college)	10	0	0	0	Less than half	Negative	Negative	Positive	yes	no					no										no		2	2	0				0	0					Yes, done it more than 6 months ago	never done it
IT43	NotReactive	90	1990	1	Italy	1	Italy	Within 100 km of the study city	post high school education (vocational school or college)	15	0	0	0	All or almost all	Neither neg nor pos	Negative	Positive	yes	no					yes	No	No	No	No	No	No	No	No	No	yes	yes	0	0	0	0	0	0	0	0	2	2	2	2	never done it	never done it
IT421121112222	NotReactive	77	1977	1	Italy	1	Italy	In the study city	university education (below degree level)	6	0	0	0	More than half	Negative	Neither neg nor pos	Very positive	yes	no					no										yes	yes	0						0	0					never done it	never done it
IT31123113332	NotReactive	74	1974	2	Romania	1	Italy	Within 100 km of the study city	post high school education (vocational school or college)	7	8		9	Few	Negative	Negative	Negative	yes	yes	yes	no	yes	no	yes	No	No	No	No	No	No	No	No	No	yes	yes	17	.i	8	0	0	0	0	7	1	1	2	1	never done it	never done it
IT13132113	Reactive	66	1966	1	Italy	1	Italy	Within 100 km of the study city	secondary school				20	All or almost all	Positive	Positive	Very positive	yes	yes	no	yes	yes	no	yes	No	No	No	No	No	No	No	No	No	yes	yes	20	10	1			1	0	0					Yes, done it more than 6 months ago	never done it
IT23331	NotReactive	86	1986	1	Italy	1	Italy	In the study city	post high school education (vocational school or college)	10	1	0	0	All or almost all	Negative	Neither neg nor pos	Positive	yes	no					yes	No	No	No	No	No	No	No	No	No	yes	yes	5	3	2	0	2	2	0	0					never done it	never done it
IT2	NotReactive	91	1991	1	Italy	1	Italy	In the study city	post high school education (vocational school or college)	30	6	0	0	More than half	Positive	Neither neg nor pos	Very positive	yes	no					yes	No	No	No	No	No	No	No	No	No	yes	yes	4	2	1	0	0	0	0	0	2	2	2	2	never done it	never done it
IT3133	NotReactive	83	1983	1	Italy	1	Italy	In the study city	post high school education (vocational school or college)	12	0	1	0	Few	Neither neg nor pos	Very negative	Positive	yes	yes	no	yes	yes	no	no										no	jump	3	0	0	.p	.p	.p	0	0	2	2	2	2	never done it	never done it
IT421121113	NotReactive	86	1986	1	Italy	1	Italy	In the study city	university degree (Bachelor, Masters, PhD)	80	1	0	0	More than half	Negative	Neither neg nor pos	Very positive	yes	yes	no	yes	no	no	yes	No	No		No	No	No	No	No	No	yes	yes	3	2	1	0	1	0	0	0					never done it	never done it
IT131321123	NotReactive	61	1961	1	Italy	1	Italy	In the study city	post high school education (vocational school or college)	12	3	3	0	Few	Negative	Neither neg nor pos	Positive	yes	no						No	No	No	No	No	No	No	No	No	yes	yes	2	1	0	0	0	0	0	0	2	2	2	2	never done it	never done it
IT23	NotReactive	88	1988	1	Italy	1	Italy	In the study city	university education (below degree level)	50	10	0	0	More than half	Neither neg nor pos	Neither neg nor pos	Positive	yes	no					yes	No	No	No	No	No	No	No	No	No	yes	yes	3	1	0	0	0	0	0	0	.p	.p	.p	.p	never done it	never done it
IT421121122	NotReactive	80	1980	1	Italy	1	Italy	In the study city	post high school education (vocational school or college)	20	4	3	0	Less than half	Neither neg nor pos	Positive	Positive	yes	no					no										no	jump	.p	.p	0	0	0	0	0	0	.p	.p	2	2	never done it	never done it
IT1313211312231223213	NotReactive	70	1970	1	Italy	1	Italy	In the study city	secondary school	3	0	0	0	All or almost all	Positive	Positive	Positive	yes	no					no										no		0	0	0
IT311231221	NotReactive	93	1993	1	Italy	1	Italy	In the study city	secondary school	20	3	0	2	All or almost all	Positive	Positive	Very positive	yes	yes	yes	no	yes	yes	no										no	jump	4	2	2		2		0	2	2	1	2	1	never done it	never done it
IT311231113	NotReactive	67	1967	2	Romania	1	Italy	Within 100 km of the study city	high school or similar					I prefer not to answer	Positive			yes	no					no										no	jump	.p	.p	.p	.p	.p	.p			1				.p	.p
IT3112311331	NotReactive	64	1964	2	Romania	1	Italy	I am a tourist/visitor from another country	post high school education (vocational school or college)	2	1			Few	Negative			no	no					no										no	jump	2	1	0	0	0	0	0	0		1		1	never done it	Yes
IT5	NotReactive	85	1985	1	Italy	1	Italy	Within 100 km of the study city	university education (below degree level)	50	1	0	0	All or almost all	Negative	Neither neg nor pos	Positive	yes	no					yes	No	No	No	No	No	No	No	No	No	yes	yes	1	1	0	0	0	1	0	0					never done it	never done it
IT3112311222	NotReactive	94	1994	1	Italy	1	Italy	In the study city	post high school education (vocational school or college)	350	2	0	0	Few	Neither neg nor pos	Positive	Positive	yes	no					no										no	jump	0	0	0	0	0	0	0	0	2	2	2	2	never done it	never done it
IT131321131112	NotReactive	75	1975	1	Italy	1	Italy	In the study city	university degree (Bachelor, Masters, PhD)	40	0	0	0	More than half	Neither neg nor pos	Positive	Very positive	yes	no					no										yes	yes	0	0	0	0	0	0	0	0					never done it	never done it
IT1123313	NotReactive	90	1990	2	Bulgaria	1	Italy	Within 100 km of the study city	post high school education (vocational school or college)	6	0	0	0	Few	Negative	Positive	Positive	yes	no					yes										yes	yes	20	10	5	0	5	0	0	6	1	2	1	2	never done it	never done it
IT1313211313	Reactive	69	1969	1	Italy	1	Italy	tourist/visitor/commuter from this country	secondary school			10	1	Few	Negative	Negative	Neither neg nor pos	yes	yes			yes		no										no	jump	16	16	11										never done it	never done it
IT311	NotReactive	63	1963	1	Italy	1	Italy	In the study city	post high school education (vocational school or college)	0	0	0	0	All or almost all	Negative	Negative	Neither neg nor pos	yes	no					no										no	jump	0	0	0				0	0
IT231	NotReactive	85	1985	1	Italy	1	Italy	In the study city	university education (below degree level)	20	1	0	0	More than half	Positive	Neither neg nor pos	Very positive	yes	no					no										no	jump	2	0	0				0	0					never done it	never done it
IT1312121	NotReactive	94	1994	2	Senegal	1	Italy	tourist/visitor/commuter from this country	post high school education (vocational school or college)	0	0	0	0	Less than half	Very negative	Very negative	Negative	yes		no	no	no	yes	no										yes	yes	7	2	2	0	6	1	0	0	.p	.p	.p	.p	Yes	Yes
IT23321	NotReactive	90	1990	1	Italy	1	Italy	Within 100 km of the study city	university education (below degree level)	3	0	0	0	All or almost all	Neither neg nor pos	Neither neg nor pos	Positive	yes	yes	yes	yes	I prefer not to answer	I prefer not to answer	no										yes	yes	7	2	1	0	0	1	0	1	2	2	2	2	never done it	never done it
IT131321131213	NotReactive	90	1990	1	Italy	1	Italy	Within 100 km of the study city	post high school education (vocational school or college)	0	0	0	0	More than half	Very positive	Neither neg nor pos	Very positive	yes	no					yes	No	No	No	No	No	No	No	No	No	yes	yes	1	1	0				0	0	2	2	2	2	never done it	never done it
IT13	Reactive	77	1977	1	Italy	1	Italy	Within 100 km of the study city	university education (below degree level)	3	3	1	2	All or almost all	Neither neg nor pos	Positive	Positive	yes	yes	no	yes	yes	no	yes	No	No	No	No	No	No	No	No	No	no	jump	10	5	0	0	0	0	0	0					Yes, done it more than 6 months ago	never done it
IT13132113122312232	NotReactive	91	1991	1	Italy	1	Italy	In the study city	university education (below degree level)	15	0	0	0	Few	Neither neg nor pos	Neither neg nor pos	Negative	yes	no					no										no	jump	0	0	0				0	0					never done it	never done it
IT13132113123	NotReactive	45	1945	1	Italy	1	Italy	Within 100 km of the study city	secondary school			8		More than half	Neither neg nor pos	Positive	Neither neg nor pos	no	yes			yes		yes	No	No	No	No	No	No	No	I do not know	I do not know	yes	yes	4	0	0	.p	.p	.p	0	0					never done it	never done it
IT13132113121311	NotReactive	77	1977	1	Italy	1	Italy	In the study city	post high school education (vocational school or college)	3	0	1	1	All or almost all	Neither neg nor pos	Neither neg nor pos	Positive	yes	yes	no	no	yes	no	no										no	jump	6	4	0	0	0	0	0	0					never done it	never done it
IT13132113122	NotReactive	58	1958	1	Italy	1	Italy	In the study city	secondary school	100	1		1	Few	Negative	Neither neg nor pos	Neither neg nor pos	no	yes			yes		no										no	jump	1	1	1	0	0	0	0	0		1	2		never done it	never done it
IT132332	NotReactive	77	1977	1	Italy	1	Italy	In the study city	post high school education (vocational school or college)	12	3			Less than half	Neither neg nor pos	Neither neg nor pos	Positive	yes	yes	no	no	yes	no	yes	Yes	Yes	Yes	No	No	No	Yes	No	No	yes	yes	9	9	3		3		0	0					never done it	never done it
IT131321131223122321321	NotReactive	75	1975	1	Italy	1	Italy	Within 100 km of the study city	university education (below degree level)	6	2	0	0	All or almost all	Negative	Positive	Very positive	yes	no					yes	No	No	No	No	No	No	No	No	No	yes	yes	0	0	0	0	0	1	0	0	1	1	2	2	never done it	never done it
IT13121131	NotReactive	87	1987	1	Italy	1	Italy	Within 100 km of the study city	university education (below degree level)	25	4	0	0	More than half	Positive	Neither neg nor pos	Positive	yes	yes	no	no	yes	no	yes	No	No	No	No	No	No	No	No	No	yes	yes	10	7	1	0	0	0	0	0					never done it	never done it
IT13212	NotReactive	91	1991	1	Italy	1	Italy	In the study city	post high school education (vocational school or college)	25	2	2	0	More than half	Neither neg nor pos	Neither neg nor pos	Positive	yes	yes	no	yes	no	no	yes	No	No	No	No	No	No	No	No	No	yes	yes	0	0	0	0	0		0	0					Yes, done it more than 6 months ago	Yes, done it more than 6 months ago
IT53	NotReactive	77	1977	1	Italy	1	Italy	In the study city	post high school education (vocational school or college)	20	2	2	2	Few	Neither neg nor pos	Neither neg nor pos	Neither neg nor pos	yes	yes		yes		yes	yes	No	No	No	No	No	No	No	No	No	yes	yes	5	2	0				0	0					never done it	never done it
IT131211311123	NotReactive	94	1994	2	Brazil	1	Italy	Within 100 km of the study city	secondary school	12	4	0	0	More than half	Very positive	Negative	Positive	yes	no					yes	No	No	No	No	No	No	No	No	No	yes	yes	0	0	0	0	0	0	0	0					never done it	never done it
IT6312111	NotReactive			1	Italy	1	Italy	In the study city	I prefer not to answer	3	2	0	2	More than half	Neither neg nor pos	Neither neg nor pos	Positive	prefer not to answer set to missing	no					no										prefer not to answer set to missing	jump	2	1	.i	0	0	0	0	0	2	2	2	2	Yes, done it more than 6 months ago	Yes, done it more than 6 months ago
IT532	NotReactive	90	1990	1	Italy	1	Italy	In the study city	post high school education (vocational school or college)	100	0	0	0	All or almost all	Very positive	Very positive	Very positive	yes	no					yes	No	No	No	No	No	No	No	No	No	yes	yes	3	2	0	0	2	0	0	0					never done it	never done it
IT11213	Reactive	68	1968	1	Italy	1	Italy	In the study city	university education (below degree level)	3	0	0	0	More than half	Neither neg nor pos	Neither neg nor pos	Positive	yes	no					yes	No	No	No	No	No	No	No	No	No	yes	yes	20	20	18	18			0	0					Yes, done it more than 6 months ago	never done it
IT512	NotReactive	88	1988	1	Italy	1	Italy	In the study city	university education (below degree level)	0	0	0	0	More than half	Neither neg nor pos	Neither neg nor pos	Positive	yes	yes	no	yes	no	yes	yes	No	No	No	No	No	No	No	No	No	yes	yes	20	20	1	0	0	1	0	0	2	2	2	2	Yes	never done it
IT1313211312131311	NotReactive	71	1971	1	Italy	1	Italy	In the study city	post high school education (vocational school or college)	10	0	0	0	All or almost all	Very positive	Very positive	Very positive	yes	no					no										yes	yes	0	0	0	0	0	0	0	0					never done it	never done it
IT131321131213131	Reactive	71	1971	1	Italy	1	Italy	Within 100 km of the study city	university education (below degree level)	30	5	0	0	All or almost all	Positive	Very positive	Very positive	yes	no					yes	No	No	No	No	No	No	No	No	No	yes	yes	0	0	0				0	0					never done it	never done it
IT511313	Reactive	92	1992	1	Italy	1	Italy	In the study city	secondary school	20	3	0	0	All or almost all	Positive	Very positive	Positive	yes	no					no										no	jump	3	2	1	0	0	3	0	0					Yes	never done it
IT533223	NotReactive	88	1988	1	Italy	1	Italy	In the study city	post high school education (vocational school or college)	20	0	0	0	None	Neither neg nor pos	Negative	Negative	yes	no					no										no	jump	4	2	0	0	0	0	0	0					never done it	Yes
IT13132113122111	NotReactive	67	1967	1	Italy	1	Italy	Within 100 km of the study city	high school or similar	2	0	1	0	Few	Neither neg nor pos	Positive	Positive	yes	yes	yes				yes	No	No	No	No	No	No	No	No	No	no	jump	2	2	0	0	0	0	0	0					never done it	never done it
IT42112112212	NotReactive	86	1986	1	Italy	1	Italy	In the study city	high school or similar	10	1	0	0	None	Very negative	Very negative	Positive	no	no					no												2	0	0	0	0	0	0	0	2	2	2	2	never done it	never done it
IT51132	NotReactive	86	1986	1	Italy	1	Italy	In the study city	university education (below degree level)	20	0	0	0	All or almost all	Neither neg nor pos	Neither neg nor pos	Positive	yes	no					no										no	jump	1	1	1	0	0	1	0	0					never done it	never done it
IT6312112	NotReactive	63	1963	1	Italy	1	Italy	In the study city	secondary school	10	2	1	0	All or almost all	Neither neg nor pos	Positive	Positive	yes	no					no										no	jump	1	0	0	0	0	0	0	0	.p	.p	.p	.p	never done it	never done it
IT2311	NotReactive	92	1992	1	Italy	1	Italy	Within 100 km of the study city	secondary school	50	0	0	0	All or almost all	Neither neg nor pos	Positive	Positive	yes	no					yes	No	No	No	No	No	No	No	No	No	yes	yes	3	2	2	0	0	2	0	0	2	2	2	2	never done it	never done it
IT42112121	NotReactive	85	1985	1	Italy	1	Italy	In the study city	secondary school	0	0	0	0	All or almost all	Neither neg nor pos	Neither neg nor pos	Positive	yes	no					no										no	jump	0	0	0	.p	.p	.p	0	0					never done it	never done it
IT51132331	NotReactive	74	1974	1	Italy	1	Italy	Within 100 km of the study city	post high school education (vocational school or college)	0	0	0	0	Less than half	Positive	Neither neg nor pos	Positive	yes	yes		no	no	no	no										no	jump	0	0	0				0	0					Yes	Yes
IT3113	NotReactive	59	1959	1	Italy	1	Italy	In the study city	post high school education (vocational school or college)	1	0	3	0	Less than half	Neither neg nor pos	Negative	Neither neg nor pos	yes	no					no										yes	yes	4	4	0				0	0					Yes	never done it
IT12111	NotReactive	91	1991	1	Italy	1	Italy	Within 100 km of the study city	post high school education (vocational school or college)	30	10	0	0	Less than half	Positive	Neither neg nor pos	Very positive	yes	yes	yes				yes	No	No	No	No	No	No	No	No	No	yes	yes	0	0	0	0	0	0	0	0					never done it	never done it
IT13132113122221	NotReactive	61	1961	1	Italy	1	Italy	Within 100 km of the study city	university education (below degree level)	1	0	0	0	All or almost all	Neither neg nor pos	Neither neg nor pos	Positive	yes	no					no										no	jump	4	2	0		4		0	0					never done it	never done it
IT511312	Reactive	75	1975	1	Italy	1	Italy	Within 100 km of the study city	post high school education (vocational school or college)		8	2	2	All or almost all	Negative	Positive	Positive	yes	no					no										no	jump	20	8	0	0	0	0	0	0					never done it	never done it
IT511321	NotReactive	74	1974	1	Italy	1	Italy	In the study city	university degree (Bachelor, Masters, PhD)	15	5			Few	Negative	Neither neg nor pos	Positive	yes	no					no										yes	yes	5	4	0				0	0					Yes, done it more than 6 months ago	never done it
IT311231122212332	NotReactive	93	1993	1	Italy	1	Italy	In the study city	post high school education (vocational school or college)	10	2	0	0	Less than half	Negative	Positive	Neither neg nor pos	no	no					no										no	jump	1	1	1	0	1	0	0	0	2	2	2	2	never done it	never done it
IT331	NotReactive	83	1983	1	Italy	1	Italy	In the study city	university education (below degree level)	10	3	0	0	Few	Neither neg nor pos	Negative	Positive	yes	yes	no	no	yes	no	yes	No	No	No	No	No	No	No	No	No	yes	yes	2	2	0	0	0	2	0	0					never done it	Yes
IT12121	NotReactive	80	1980	1	Italy	1	Italy	In the study city	university degree (Bachelor, Masters, PhD)	20	0	0	0	All or almost all	Negative	Neither neg nor pos	Neither neg nor pos	yes	no					no										no	jump	0	0	0	0	0	0	0	0	2	2	2	2	Yes, done it more than 6 months ago	Yes, done it more than 6 months ago
IT13121	Reactive	92	1992	1	Italy	1	Italy	Within 100 km of the study city	post high school education (vocational school or college)	90	1	0	0	Less than half	Neither neg nor pos	Positive	Negative	yes	yes	no	yes	yes	no	yes	No	No	No	No	No	No	No	No	No	yes	yes	6	4	1	1	0	0	0	0					Yes	never done it
IT4211211122	Reactive	73	1973	1	Italy	1	Italy	In the study city	university education (below degree level)	0	0	2	10	Few	Very positive	Neither neg nor pos	Neither neg nor pos	yes	no					no										no	jump	10	1	0	0	10	0	0	0	2	2	2	2	never done it	never done it
IT3112311222123332	NotReactive	87	1987	1	Italy	1	Italy	Within 100 km of the study city	secondary school	20				Few	Neither neg nor pos	Neither neg nor pos	Very positive	yes	no					no										no	jump	2	1	1	.p	.p	.p	0	0					never done it	never done it
IT13132113122312	NotReactive	78	1978	1	Italy	1	Italy	In the study city	secondary school	20	5	0	3	Few	Very negative	Neither neg nor pos	Positive	no	no					no										no	jump	5	.i	.i	.p	.p	.p	0	0	.p	1	2	2	Yes, done it more than 6 months ago	never done it
IT2313	NotReactive	80	1980	1	Italy	1	Italy	In the study city	university education (below degree level)	70	0	0	0	More than half	Neither neg nor pos	Neither neg nor pos	Positive	yes	yes	yes	yes	no	no	yes	No	No	No	No	No	No	No	No	No	yes	yes	25	11	1	0	0	1	0	0					Yes, done it more than 6 months ago	never done it
IT332	NotReactive	90	1990	2	Albania	1	Italy	In the study city	high school or similar	6	0	0	0	Few	Negative	Negative	Positive	yes	no					yes	No	No	No	No	No	No	No	No	No	yes	yes	20	5	.i	0	0	0	0	0					never done it	never done it
IT311231223	NotReactive	77	1977	2	Romania	1	Italy
IT5113231113	NotReactive	74	1974	1	Italy	1	Italy	Within 100 km of the study city	high school or similar	0	0	0	0	All or almost all	Very positive	Very positive	Very positive	yes	no					no										no	jump	.p	0	0	0	0	0	0	0	2	2	2	2	never done it	.p
IT511323311	NotReactive	73	1973	1	Italy	1	Italy	In the study city	post high school education (vocational school or college)	20	2			Less than half	Negative	Positive	Positive	yes	no					no										yes	yes	6	5	0	0	0	0	0	0					never done it	never done it
IT13121132	NotReactive	79	1979	1	Italy	1	Italy	Within 100 km of the study city	post high school education (vocational school or college)	15	12	0	0	More than half	Negative	Positive	Very positive	yes	no					no										no	jump	11	10	1	0	0	1	0	0					never done it	never done it
IT631222	NotReactive	64	1964	1	Italy	1	Italy	In the study city	university education (below degree level)	10				Few	Negative	Negative	Negative	yes	no					no										no	jump	2	1	1			1	0	0	2	2	2	2	never done it	never done it
IT131211311	NotReactive	88	1988	1	Italy	1	Italy	Within 100 km of the study city	university education (below degree level)	168	2	0	0	Less than half	Neither neg nor pos	Positive	Neither neg nor pos	yes	yes	no	yes	yes	no	no										yes	yes	0	0	0	0	0	0	0	0	2	2	2	2	Yes	never done it
IT2331	NotReactive	87	1987	1	Italy	1	Italy	Within 100 km of the study city	secondary school	10	3	0		Few	Neither neg nor pos	Positive	Very positive	yes	no					no										no	jump	3	1	1	.p	.p	.p	0	0	.p	2	2	1	never done it	never done it
IT51123	NotReactive	76	1976	1	Italy	1	Italy	Within 100 km of the study city	high school or similar	10		3		Few	Positive	Positive	Positive	yes	no					no										no	jump	2	0	0	0	0	0	0	0	2	1	2	1	Yes	never done it
IT1313211	Reactive	85	1985	1	Italy	1	Italy	In the study city	post high school education (vocational school or college)	20	20	10	0	All or almost all	Neither neg nor pos	Neither neg nor pos	Positive	yes	yes	no	yes	yes	yes	yes	No	No	No	No	No	No	No	No	Yes	yes	yes	100	10	10	10	0	0	0	2	1	1	2	2	Yes	Yes
IT311231212	NotReactive	86	1986	2	Romania	1	Italy	In the study city	high school or similar	0	0	0	0	None		Very negative	Very negative	yes	no					no										no	jump	0	0	0	.p	.p	.p							never done it	never done it
IT1313211312133	NotReactive	89	1989	1	Italy	1	Italy	Within 100 km of the study city	high school or similar	10	0	0	0	Few	Very negative	Negative	Neither neg nor pos	yes	no					no										no	jump	0	0	0	0	1	0	0	0					never done it	never done it
IT3112311222123	NotReactive	95	1995	1	Italy	1	Italy	In the study city	high school or similar					Few	Neither neg nor pos	Neither neg nor pos	Negative	yes	no					no										no	jump	.p	.p	.p				0	0					never done it	never done it
IT1312113112	NotReactive	80	1980	1	Italy	1	Italy	Within 100 km of the study city	university degree (Bachelor, Masters, PhD)	4	0	0	0	Few	Negative	Very positive	Positive	yes	no					no										no	jump	2	0	0	0	0	0	0	0					never done it	never done it
IT1312111	NotReactive	88	1988	1	Italy	1	Italy	In the study city	post high school education (vocational school or college)	12	0	0	0	Less than half	Negative	Neither neg nor pos	Positive	yes	no					yes	No	No	No	No	No	No	No	No	No	yes	yes	10	9	0	0	0	0	0	0					never done it	never done it
IT13132113122222	NotReactive	62	1962	1	Italy	1	Italy	Within 100 km of the study city	university education (below degree level)	20	0	0	0	All or almost all	Neither neg nor pos	Positive	Very positive	yes	no					no										no	jump	0	0	0				0	0					Yes, done it more than 6 months ago	never done it
IT42	NotReactive	89	1989	1	Italy	1	Italy	In the study city	post high school education (vocational school or college)	30	0	0	0	More than half	Neither neg nor pos	Negative	Positive	yes	yes	yes	no	no	no	yes	No	No	No	No	No	No	No	No	No	yes	yes	2	0	0	0	0	0	0	0	2	2	2	2	never done it	never done it
IT513	NotReactive	86	1986	1	Italy	1	Italy	In the study city	post high school education (vocational school or college)	1	0	0	0	All or almost all	Negative	Negative	Negative	yes	yes	no	yes	no	no	yes	No	No	No	No	No	No	No	No	No	yes	yes	.p	.p	.p	.p	.p	.p	0	0					.p	.p
IT313	Reactive	95	1995	2	Senegal	1	Italy	Within 100 km of the study city	elementary school	2	0	2	0	Few	Negative	Very negative	Negative	no	no					no										no	jump	5	.i	0				0	0					Yes	never done it
IT311231121	NotReactive	80	1980	2	Romania	1	Italy	In the study city	high school or similar		2			None		Neither neg nor pos	Neither neg nor pos	yes				yes			No	No	No	No	No	No	No	No	No	yes	yes	1	.i	.i	0	0	0	0	0	.p	.p	.p	.p	never done it	never done it
IT131321131212	NotReactive	90	1990	1	Italy	1	Italy	Within 100 km of the study city	university education (below degree level)	20	4	0	0	Few	Positive	Positive	Positive	yes	no					yes	No	No	No	No	No	No	No	No	No	yes	yes	2	0	0	0	2	0	0	0					never done it	never done it
IT13213	NotReactive	83	1983	1	Italy	1	Italy	In the study city	post high school education (vocational school or college)	300	1	0	1	Few	Neither neg nor pos	Neither neg nor pos	Positive	yes	yes	no	yes	no	no	yes	No	No	Yes	No	No	No	No	No	No	yes	yes	10	7	2	0	0	2	0	0					Yes	Yes, done it more than 6 months ago
IT42112112213313	NotReactive	89	1989	1	Italy	1	Italy	In the study city	university education (below degree level)	20	0	0	0	More than half	Negative	Neither neg nor pos	Positive	yes	no					no										no	jump	0	0	0	0	0	0	0	0	2	2	2	2	never done it	never done it
IT131321131211	NotReactive	58	1958	1	Italy	1	Italy	Within 100 km of the study city	high school or similar	10	2	1	4	Few	Negative	Neither neg nor pos	Positive	yes	no					no										no	jump	4	4	0	0	0	0	0	0					never done it	never done it
IT51131	NotReactive	90	1990	1	Italy	1	Italy	In the study city	post high school education (vocational school or college)	25	0	0	0	All or almost all	Very positive	Positive	Very positive	yes	no					no										no	jump	6	5	0	0	0	0	0	0					never done it	never done it
IT13233121	Reactive	72	1972	1	Italy	1	Italy	In the study city	post high school education (vocational school or college)	3	0	0	0	More than half	Positive	Neither neg nor pos	Very positive	yes	no					yes	No	No	No	Yes	No	No	No	No	No	yes	yes	10	4	1	0	0	0	0	0					never done it	Yes, done it more than 6 months ago
IT1313211311121	NotReactive	75	1975	1	Italy	1	Italy	In the study city	post high school education (vocational school or college)	1	0	0	0	All or almost all	Negative	Negative	Positive	yes	no					yes	Yes	No	No	No	No	No	No	No	No	yes	yes	20	20	3	0	3	0	0	0					Yes	Yes
IT13132113122312232132	NotReactive	76	1976	2	Israel	1	Italy	Within 100 km of the study city	post high school education (vocational school or college)	0	0	0	0	All or almost all	Positive	Neither neg nor pos	Positive	yes	no					no										no		0	0	0				0	0					never done it	never done it
IT13131	NotReactive	85	1985	2	Congo - Kinshasa	1	Italy	Within 100 km of the study city	I prefer not to answer	10	1	1	0	Few	Neither neg nor pos	Very negative	Neither neg nor pos	yes	yes			yes	yes	no										no	jump	10	.i	5				0	0					Yes	never done it
IT3112	NotReactive	63	1963	1	Italy	1	Italy	In the study city	post high school education (vocational school or college)	6				Less than half	Negative	Negative	Positive	yes	yes		yes			no										no	jump	0	0	0	0	0	0	0	0					never done it	never done it
IT631212	NotReactive	82	1982	1	Italy	1	Italy	In the study city	university education (below degree level)	15	0	0	0	All or almost all	Positive	Very negative	Very positive	yes	no					no										no	jump	2	1	0				0	0					never done it	never done it
IT3132	NotReactive	84	1984	1	Italy	1	Italy	Within 100 km of the study city	university education (below degree level)	30	6	0	0	All or almost all	Very positive	Neither neg nor pos	Positive	yes	yes	no	yes	no	no	no										no		2	0	0	0	0	0	0	0					never done it	never done it
IT2312	NotReactive	85	1985	1	Italy	1	Italy	In the study city	university education (below degree level)	30	0	0	0	Less than half	Negative	Negative	Neither neg nor pos	yes	no					no										yes	yes	3	3	0				0	0					never done it	never done it
IT5113233111	NotReactive	84	1984	1	Italy	1	Italy	Within 100 km of the study city	university education (below degree level)	10	1	1	0	Few	Neither neg nor pos	Neither neg nor pos	Positive	yes	no					no										no	jump	20	15	1	0	0	1	0	0					never done it	never done it
IT63121122	NotReactive	87	1987	1	Italy	1	Italy	In the study city	secondary school	0	0	0	0	Few	Positive	Very negative	Neither neg nor pos	yes	yes	no	no	yes	yes	no										no	jump	2	2	1	.p	.p	.p	0	0	.p	.p	.p	.p	never done it	never done it
IT311231122	NotReactive	68	1968	2	Romania	1	Italy	In the study city	high school or similar	5	10	0	0	None	Very negative	Very negative	Negative	yes	no					yes	No	No	No	No	No	No	No	No	No	no	jump	.p	.p	0	.p	.p	.p	0	0	2	1	2	2	never done it	never done it
IT3112312	NotReactive	85	1985	2	Romania	1	Italy	In the study city	secondary school		1			All or almost all	Positive	Positive	Positive	yes	yes				yes	no										no	jump	0	1	0	0	0	0	0	0	2	2	2	2	never done it	never done it
IT63121121	NotReactive	64	1964	1	Italy	1	Italy	Within 100 km of the study city	secondary school	2	1	1	2	Less than half	Neither neg nor pos	Neither neg nor pos	Positive	yes						no										no	jump	4	0	0	.p	.p	.p	0	0	1	2	2	2	never done it	never done it
IT1313211312132	NotReactive	82	1982	1	Italy	1	Italy	In the study city	university education (below degree level)	2	0	0	0	More than half	Neither neg nor pos	Negative	Positive	yes	no					no										yes	yes	0	0	0	.p	.p	.p	0	0	.p	.p	.p	.p	never done it	never done it
IT3112311	NotReactive	70	1970	2	Romania	1	Italy	In the study city	university education (below degree level)	10	3			Few		Neither neg nor pos	Neither neg nor pos	yes	no					no										no	jump	6	3	0				0	0	1	2	2	1	never done it	never done it
IT53321	NotReactive	93	1993	1	Italy	1	Italy	Within 100 km of the study city	post high school education (vocational school or college)	40	0	0	0	Few	Neither neg nor pos	Neither neg nor pos	Positive	yes	no					no										yes	yes	4	1	0	0	0	0	0	0					Yes	never done it
IT3211	NotReactive	92	1992	1	Italy	1	Italy	In the study city	high school or similar	5	0	0	0	All or almost all	Neither neg nor pos	Neither neg nor pos	Neither neg nor pos	yes	no					yes	No	I do not know	I do not know	I do not know	I do not know	I do not know	I do not know	I do not know	No	yes	yes	0	0	0	0	0	0	0	0	2	2	2	2	never done it	never done it
IT51132311	NotReactive	81	1981	1	Italy	1	Italy	Within 100 km of the study city	post high school education (vocational school or college)	90	0	0	0	Few	Negative	Very negative	Neither neg nor pos	yes	no					yes	No	I do not know	I do not know	I do not know	No	I do not know	No	No	No	yes	yes	10	10	1	0	0	1	0	0					never done it	never done it
IT131321131223	NotReactive	73	1973	1	Italy	1	Italy	In the study city	high school or similar	0	2	1	0	Few	Neither neg nor pos	Negative	Positive	yes	no					no										no	jump	1	0	0	0	0	0							never done it	never done it
IT3112313	NotReactive	80	1980	2	Romania	1	Italy	In the study city	post high school education (vocational school or college)		1			Few	Neither neg nor pos	Neither neg nor pos	Neither neg nor pos	yes	yes				yes	no										no	jump	1	1	1	0	0	0	0	0	2	2	2	2	never done it	never done it
IT4211211221331223	NotReactive	82	1982	1	Italy	1	Italy	Within 100 km of the study city	post high school education (vocational school or college)	20	0	0	0	All or almost all	Neither neg nor pos	Neither neg nor pos	Neither neg nor pos	yes	no					yes	No	No	No	No	No	No	No	No	No	no	jump	.p	.p	0	0	0	0	0	0					Yes	never done it
IT1212	NotReactive	77	1977	1	Italy	1	Italy	In the study city	university degree (Bachelor, Masters, PhD)	6	0	0	0	All or almost all	Positive	Very positive	Very positive	yes	yes		yes			no										no	jump	8	4	0	0	0	0	0	0					Yes	never done it
IT5332	NotReactive	90	1990	1	Italy	1	Italy	In the study city	university education (below degree level)	50	0	0	0	Less than half	Positive	Positive	Neither neg nor pos	yes	no					yes	No	No	No	No	No	No	No	No	No	yes	yes	2	1	0		2		0	0					never done it	never done it
IT31123112221233313	NotReactive	91	1991	1	Italy	1	Italy	In the study city	secondary school	40	0	0	40	Few	Negative	Neither neg nor pos	Neither neg nor pos	no	no					no	No	No	No	No	No	No	No	No	No	no	no	1	1	0	0	0	1	0	1	1				never done it	never done it
IT5122	NotReactive	86	1986	1	Italy	1	Italy	Within 100 km of the study city	post high school education (vocational school or college)	36	1	0	0	All or almost all	Neither neg nor pos	Positive	Positive	yes	yes	no	yes	no	no	no										yes	yes	15	10	2	0	0	2	0	0	2	2	2	2	never done it	Yes
IT421121122133132	NotReactive	93	1993	1	Italy	1	Italy	In the study city	post high school education (vocational school or college)	10	2	0	0	More than half	Very negative	Neither neg nor pos	Positive	yes	yes			yes		yes	No	No	No	No	No	No	No	No	No	yes	yes	1	1	0	0	0	0	0	0	.p	.p	.p	.p	never done it	never done it
IT1313211311	Reactive	72	1972	1	Italy	1	Italy	Within 100 km of the study city	secondary school	2	0	30	0	All or almost all	Positive	Negative	Positive	yes	yes			yes		yes	No	No	No	No	No	No	No	No	No	yes	yes	40	25	20	2	25		0	0					Yes	never done it
IT51132333	NotReactive	93	1993	1	Italy	1	Italy	In the study city	post high school education (vocational school or college)	50	0	0	0	Less than half	Positive	Neither neg nor pos	Positive	yes	no					no										no	jump	0	0	0	0	0	0	0	0					never done it	never done it
IT321	NotReactive	88	1988	1	Italy	1	Italy	In the study city	high school or similar	9	0	0	0	All or almost all	Positive	Very positive	Very positive	yes	yes					yes	No	No	No	No	No	No	No	No	No	yes	yes	0	0	0	0	0	0	0	0					Yes	Yes
IT5113233	NotReactive	89	1989	1	Italy	1	Italy	Within 100 km of the study city	post high school education (vocational school or college)	10	0	0	0	More than half	Neither neg nor pos	Very positive	Positive	yes	yes			yes		no										no	jump	1	0	0	0	0	0	0	0					never done it	never done it
IT613	NotReactive	89	1989	2	Serbia	1	Italy	In the study city	post high school education (vocational school or college)	10	30	30	0	None	Negative	Negative	Neither neg nor pos	yes	no					yes	No	No	No	No	No	No	No	No	No	yes	yes	.p	.p	0				0		2	1	2	2	never done it	never done it
IT311231133221	NotReactive	89	1989	2	Romania	1	Italy	In the study city	post high school education (vocational school or college)	20	28	30		Few	Very negative	Negative	Very positive	yes	yes	yes	yes	yes	no	yes	No	No	No	No	No	No	No	No	No	yes	yes	27	.i	.i	0	0	0	0	7	1	1	1	2	never done it	never done it
IT5321	NotReactive	95	1995	1	Italy	1	Italy	Within 100 km of the study city	secondary school	5	0	0	0	All or almost all	Positive	Negative	Very positive	yes	no					yes	No	I do not know	I do not know	I do not know	I do not know	I do not know	I do not know	No	No	yes	yes	0	0	0	0	0	0	0	0	2	2	2	2	never done it	Yes
IT13132113121322	NotReactive	71	1971	2	Brazil	1	Italy	In the study city	university education (below degree level)	10	0	2	0	Less than half	Positive	Positive	Positive		yes			yes		yes	Yes	No	No	No	No	No	No	No	No	yes	yes	3	3	2			2	0	0					never done it	never done it
IT5131	NotReactive	87	1987	1	Italy	1	Italy	Within 100 km of the study city	university education (below degree level)	10	1	0	0	Few	Negative	Negative	Neither neg nor pos	yes	no					yes	No	No	No	No	No	No	No	No	No	yes	yes	0	0	0	0	0	0	0	0	2	2	2	2	never done it	never done it
IT1312133221	NotReactive	91	1991	1	Italy	1	Italy	Within 100 km of the study city	post high school education (vocational school or college)	2	0	0	10	Few	Negative	Neither neg nor pos	Neither neg nor pos	yes	no					no										no	jump	0	0	0	0	1	0	0	0					Yes	Yes
IT421121122133133	NotReactive	88	1988	1	Italy	1	Italy	In the study city	post high school education (vocational school or college)	300	0	2	0	Few	Negative	Negative	Neither neg nor pos	yes	no					no										no	jump	1	1	0				0	0	2	2	2	2	Yes	Yes
IT31123113	Reactive	87	1987	1	Italy	1	Italy	In the study city	university education (below degree level)					None	Positive	Very positive	Neither neg nor pos	yes	no					no										no	jump	1	1	1	0	0	0	0	0	2	2	2	2	never done it	never done it
IT1323312	NotReactive	77	1977	1	Italy	1	Italy	In the study city	high school or similar	4	0	0	0	All or almost all	Neither neg nor pos	Negative	Positive	yes	no					no										yes	no	2	2	0	1	0	0	1	0					never done it	never done it
IT131321131	NotReactive	83	1983	1	Italy	1	Italy	In the study city	secondary school	20	8	4	0	All or almost all	Neither neg nor pos	Negative	Neither neg nor pos	yes	no					no										yes	yes	8	4	0			0	0	0	2	2	2	2	Yes, done it more than 6 months ago	Yes, done it more than 6 months ago
IT4211211122221	Reactive	88	1988	1	Italy	1	Italy	In the study city	university education (below degree level)	10	1	0	0	Few	Negative	Positive	Positive	yes	yes	no	yes	yes	no	yes	No	No	No	No	No	No	No	No	No	yes	yes	12	7	0				0	0					never done it	never done it
IT42112112211	NotReactive	86	1986	1	Italy	1	Italy	Within 100 km of the study city	university degree (Bachelor, Masters, PhD)	100	0	0	0	All or almost all	Neither neg nor pos	Negative	Positive	yes	no					no										no	jump	0	0	0				0	0					Yes	never done it
IT51132123	NotReactive	89	1989	1	Italy	1	Italy	Within 100 km of the study city	university education (below degree level)	20	0	0	0	More than half	Positive	Neither neg nor pos	Positive	yes	no					no										no	jump	0	0	0	0	0	0	0	0					never done it	never done it
IT5113233332	NotReactive	92	1992	1	Italy	1	Italy	In the study city	post high school education (vocational school or college)	15	3	0	0	More than half	Negative	Negative	Positive	yes	no					no										no	jump	0	0	0	.p	.p	.p	0	0					Yes, done it more than 6 months ago	never done it
IT631211	NotReactive	87	1987	1	Italy	1	Italy	In the study city	I prefer not to answer	10	5	1	0	All or almost all	Positive	Positive	Positive	yes	prefer not to answer set to missing					no										no	jump	3	0	0	0	0	3	0	0	2	2	2	2	Yes	never done it
IT31123113322	NotReactive	78	1978	2	Romania	1	Italy		elementary school					I prefer not to answer	Positive			prefer not to answer set to missing	prefer not to answer set to missing					I prefer not to answer										prefer not to answer set to missing	jump	.p	.p	.p	.p	.p	.p	0	0	.p	.p	.p	.p	never done it	never done it
IT3112311333	NotReactive	83	1983	2	Romania	1	Italy	In the study city	post high school education (vocational school or college)	2	6	3	0	All or almost all	Very negative	Negative	Neither neg nor pos	yes	no					yes		No	No	No	No	No	No	No	No	yes	yes	5	5	.i	0	0	0	0		2	2	2	2	Yes	never done it
IT4211211122222	NotReactive	71	1971	1	Italy	1	Italy	Within 100 km of the study city	university education (below degree level)	4	0	0	0	Less than half	Very negative	Positive	Negative	yes	no					yes	No	No	No	No	No	No	No	No	No	yes	yes	0	0	0	0	0	0	0	0					never done it	never done it
IT5112	NotReactive	78	1978	1	Italy	1	Italy	Within 100 km of the study city	post high school education (vocational school or college)					Few	Positive	Neither neg nor pos	Neither neg nor pos	yes	no					yes	No	No	No	No	No	No	No	No	No	yes	yes	20	1	0				0	10	2	2	2	2	never done it	never done it
IT131321131213122	NotReactive	75	1975	1	Italy	1	Italy	Within 100 km of the study city	high school or similar	30	9	0	0	More than half	Very positive	Positive	Very positive	yes	no					yes	No	No	No	No	No	No	No	No	No	yes	yes	6	3	1	0	0	1	0	0					never done it	never done it
IT533231	NotReactive	86	1986	1	Italy	1	Italy	In the study city	post high school education (vocational school or college)	9	0	0	0	More than half	Neither neg nor pos	Neither neg nor pos	Positive	yes	prefer not to answer set to missing					no										no	jump	.p	0	0	0	0	0	0	0	1				never done it	never done it
IT53323	NotReactive	94	1994	1	Italy	1	Italy	Within 100 km of the study city	post high school education (vocational school or college)	60	50	0	0	More than half	Very positive	Very positive	Positive	yes	no					no										no	jump	.p	.p	.p	.p	.p	.p	0	0	2	2	2	2	never done it	never done it
IT1313211312231223	NotReactive	91	1991	2	Spain	1	Italy	In the study city	university degree (Bachelor, Masters, PhD)	15	2	0	0	More than half	Negative	Neither neg nor pos	Positive	yes	yes	no	yes	no	no	no										no	jump	1	1	1	.p	.p	.p	0	0					.p	Yes
IT32	NotReactive	75	1975	1	Italy	1	Italy	Within 100 km of the study city	university degree (Bachelor, Masters, PhD)	15	0	0	0	More than half	Positive	Neither neg nor pos	Neither neg nor pos	yes	no					no										no	jump	5	1	0				0	0					never done it	never done it
IT31122	NotReactive	63	1963	1	Italy	1	Italy	Within 100 km of the study city	high school or similar	3				Few	Positive	Positive	Positive	yes	yes				yes	no										no	jump	0	0	0			0	0	0					Yes, done it more than 6 months ago	never done it
IT13132112	Reactive	64	1964	1	Italy	1	Italy							All or almost all	Positive	Positive	Positive	yes	yes	no	yes	yes	no	yes	No	No	No	No	No	No	No	No	No	yes	yes				.p	.p	.p	0	0	1	1	1	1	never done it	never done it
IT13132113122312331	NotReactive	86	1986	2	Ivory Coast	1		In the study city	post high school education (vocational school or college)	2	1	2	0	Few	Positive	Neither neg nor pos	Positive	no	no					no										no	jump	2	2	0	.p	.p	.p	0	0	1				.p	Yes
IT4211211233	NotReactive	94	1994	1	Italy	1	Italy	In the study city	secondary school	5	1	0	0	All or almost all	Positive	Neither neg nor pos	Very positive	yes	yes	yes	no	no	no	yes	No	No	No	No	No	I do not know	No	No	No	yes	yes	5	1	1	0	2	3	0	0					Yes	never done it
IT4211211221331222	NotReactive	81	1981	1	Italy	1	Italy	In the study city	post high school education (vocational school or college)	10	10	3	0	All or almost all	Neither neg nor pos	Positive	Positive	yes	yes	no	no	yes	no	no										no	jump	4	2	0				0	0					never done it	never done it
IT4211211221331221	NotReactive	91	1991	1	Italy	1	Italy	In the study city	high school or similar	3	1	1	1	Few	Neither neg nor pos	Very negative	Negative	yes							No	No	No	No	No	No	No	No	No	yes	yes	5	4	1			0	0	0	1	1	2	2	never done it	never done it
IT421121122133122	NotReactive	80	1980	1	Italy	1	Italy	In the study city	high school or similar	15				More than half	Neither neg nor pos	Negative	Positive	yes	no					no										no	jump	6	6	1	0	0	1	0	0					never done it	never done it
IT1313211312222	NotReactive	65	1965	1	Italy	1	Italy	Within 100 km of the study city	secondary school	5	0	0	20	All or almost all	Negative	Negative	Neither neg nor pos	yes	no					no										no	jump	15	0	0				0	0					never done it	never done it
IT12	NotReactive	86	1986	1	Italy	1	Italy	In the study city	university education (below degree level)	25	5	0	1	All or almost all	Negative	Very negative	Positive	yes	yes	no	yes	no	yes	yes	No	Yes	No	No	No	No	No	No	No	yes	yes	.i	.i	5	0	3	2	0	240	2	1	2	2	Yes	never done it
IT13132113121312	NotReactive	77	1977	1	Italy	1	Italy	Within 100 km of the study city	university education (below degree level)	50	10	0	2	More than half	Neither neg nor pos	Neither neg nor pos	Neither neg nor pos	yes	no					yes	No	No	No	No	No	No	No	No	No	yes	yes	8	2	1		1		0	0					Yes, done it more than 6 months ago	Yes
IT4212	NotReactive	84	1984	1	Italy	1	Italy	Within 100 km of the study city	university education (below degree level)	7	0	0	1	Few	Neither neg nor pos	Very negative	Negative	yes	yes	yes	no	no	no	no										no	jump	8	6	2	0	0	8	0	0					Yes	Yes
IT42112112213311	NotReactive	92	1992	1	Italy	1	Italy	In the study city	post high school education (vocational school or college)	50	1	0	0	Few	Negative	Negative	Positive	yes	no					yes	No	No	No	Yes	No	No	No	No	No	yes	yes	0	0	0	0	0	0	0	0					never done it	Yes
IT421122	NotReactive	86	1986	1	Italy	1	Italy	In the study city	post high school education (vocational school or college)	10	1	0	0	All or almost all	Positive	Negative	Positive	yes	no					no										no	jump	30	15	0	0	0	0	0	0	2	2	2	2	Yes	never done it
IT1313	NotReactive	86	1986	2	Senegal	1	Italy	In the study city	I prefer not to answer		1	2	1	Few	Very negative	Very negative	Positive	yes	yes	no	no	yes	no	yes	No	No	No	No	No	No	No	Yes	No	yes	yes	10	10	0	0	0	0	0	3	2	1	2	2	never done it	never done it
IT311232	NotReactive	79	1979	2	Romania	1	Italy	In the study city	university education (below degree level)	200	2	0	0	Few	Negative	Neither neg nor pos	Neither neg nor pos	yes	no					no										no	jump	0	0	0	0	0	0	0	0	2	2	2	2	never done it	never done it
IT311231111	NotReactive	59	1959	2	Romania	1	Italy	In the study city						Few				yes	no					no										no	jump	.p	.p	.p	.p	.p	.p			.p	.p	.p	.p	.p	.p
IT333	NotReactive	93	1993	1	Italy	1	Italy	Within 100 km of the study city	post high school education (vocational school or college)	0	0	0	0	All or almost all	Neither neg nor pos	Negative	Positive	yes	no					no										no	jump	1	0	0	.p	.p	.p	0	0					never done it	never done it
IT1123	NotReactive	70	1970	1	Italy	1	Italy	In the study city	university education (below degree level)	5	1	0	0	All or almost all	Neither neg nor pos	Positive	Positive	yes	no					no										no	jump	10	10	0				0	0					Yes, done it more than 6 months ago	never done it
IT42112112	NotReactive	92	1992	1	Italy	1	Italy	In the study city	post high school education (vocational school or college)	10	5	2	0	All or almost all	Very negative	Negative	Negative	yes	no					no										no	jump	2	1	1	0	0	2	0	0	2	2	2	2	never done it	never done it
IT13233	NotReactive	90	1990	1	Italy	1	Italy	In the study city	post high school education (vocational school or college)	15	0	0	1	All or almost all	Neither neg nor pos	Negative	Very positive	yes	no					yes	No	Yes	No	No	No	No	No	No	No	yes	yes	10	2	0				0	0					never done it	never done it
IT3112311221311	Reactive	74	1974	1	Italy	1	Italy	In the study city		1	0	0	0	Less than half	Negative	Neither neg nor pos	Positive	yes	no					no										no	jump	20	5	2		1		0	0					Yes	never done it
IT131213322	NotReactive	84	1984	1	Italy	1	Italy	Within 100 km of the study city	post high school education (vocational school or college)	15	0	0	0	Less than half	Neither neg nor pos	Neither neg nor pos	Neither neg nor pos	yes	no					no										no	jump	0	0	0	0	0	1	0	0					never done it	never done it
IT42112112213	NotReactive	66	1966	1	Italy	1	Italy	In the study city	university education (below degree level)	0	0	0	0	All or almost all	Neither neg nor pos	Neither neg nor pos	Positive	yes	no					no										no	jump	0	0	0				0	0					never done it	never done it
IT131321131223122321322	NotReactive	86	1986	1	Italy	1	Italy	In the study city	post high school education (vocational school or college)	4	2	0	0	All or almost all	Neither neg nor pos	Very positive	Positive	yes	yes	no	yes	yes	no	yes	No	No	No	No	No	No	No	No	No	yes	yes	0	0	0	0	0	0	0	0					never done it	never done it
IT13132113122311	NotReactive	68	1968	1	Italy	1	Italy	Within 100 km of the study city	high school or similar	3	3	0	3	More than half	Neither neg nor pos	Negative	Neither neg nor pos	yes	yes	I prefer not to answer	yes	yes	no	no										no	jump	7	0	0	.p	.p	.p	0	0					never done it	never done it
IT31123112221233312	NotReactive	90	1990	1	Italy	1	Italy	Within 100 km of the study city	secondary school	4	3	0	1	None	Neither neg nor pos	Very positive	Very positive	yes	no					no										no	jump	.p	1	1	0	0	0	0	0	.p	.p	.p	.p	never done it	never done it
IT42111	NotReactive	84	1984	1	Italy	1	Italy	Within 100 km of the study city	university education (below degree level)	30	0	1	0	More than half	Positive	Positive	Positive	yes	no					yes	No	No	No	No	No	No	No	No	No	yes	yes	5	3	0	0	0	0	0	0	2				never done it	never done it
IT411	NotReactive	82	1982	1	Italy	1	Italy	Within 100 km of the study city	post high school education (vocational school or college)	0	0	0	0	All or almost all	Positive	Positive	Very positive	yes	no					yes	No	No	No	No	No	No	No	No	No	yes	yes	0	0	0	0	0	0	0	0	2	2	2	2	never done it	never done it
IT13132	NotReactive	93	1993	1	Italy	1	Italy	tourist/visitor/commuter from this country	post high school education (vocational school or college)	40	1	0	0	Less than half	Negative	Very negative	Negative	yes	no					no										yes	yes	2	2	2	0	1	1	0	0					never done it	never done it
IT33121	NotReactive	79	1979	1	Italy	1	Italy	Within 100 km of the study city	high school or similar	20	10	0	0	More than half	Neither neg nor pos	Neither neg nor pos	Positive	yes	no					no										no	jump	10	1	1	.p	.p	.p	0	0					Yes, done it more than 6 months ago	Yes, done it more than 6 months ago
IT421121122133	NotReactive			1	Italy	1	Italy	In the study city	I prefer not to answer	1	3	0	0	Few	Positive	Positive	Positive	yes	yes	I prefer not to answer	no	yes	yes	I prefer not to answer										prefer not to answer set to missing	jump	.p	.p	.p	.p	.p	.p	0	0	.p	.p	.p	.p	.p	.p
IT1213	NotReactive	87	1987	1	Italy	1	Italy	In the study city	university degree (Bachelor, Masters, PhD)	20	0	0	0	All or almost all	Very positive	Very positive	Very positive	yes	no					yes	No	No	No	No	No	No	No	No	No	yes	yes	50	30	0				0	0					never done it	never done it
IT22	NotReactive	91	1991	1	Italy	1	Italy	In the study city	post high school education (vocational school or college)	15	5	0	0	All or almost all	Positive	Neither neg nor pos	Very positive	yes	yes	no	yes	no	no	yes	No	No	No	No	No	No	No	No	No	yes	yes	2	2	2	0	0	2	0	0					never done it	never done it
IT3311	NotReactive	79	1979	1	Italy	1	Italy	Within 100 km of the study city	post high school education (vocational school or college)	4	2	0	0	Less than half	Negative	Neither neg nor pos	Positive	yes	no					yes	No	No	No	No	No	No	No	No	No	yes	yes	12	12	0	0	0	12	0	0					never done it	never done it
IT511323111	NotReactive	74	1974	1	Italy	1	Italy	In the study city	post high school education (vocational school or college)	100	1	0	0	Few	Very negative	Negative	Positive	yes	no					no										no	jump	0	0	0				0	0					never done it	never done it
IT31123122	NotReactive	95	1995	1	Italy	1	Italy	In the study city	high school or similar	50	0	0	0	All or almost all	Neither neg nor pos	Neither neg nor pos	Very positive	no	no					no										no	jump	0	0	0	0	0	0	0	0	2	2	2	2	never done it	never done it
IT13233123	Reactive	73	1973	1	Italy	1	Italy	In the study city	university education (below degree level)	2	0	0	0	All or almost all	Neither neg nor pos	Negative	Positive	yes	no					yes	No	No	No	No	No	No	No	No	No	yes	yes	6	6	1				0	0					never done it	never done it
IT421	NotReactive	90	1990	1	Italy	1	Italy	In the study city	post high school education (vocational school or college)	30	0	0	0	Less than half	Positive	Very positive	Very positive	yes	yes	no	yes	no	yes	yes	No	No	No	No	No	No	No	No	No	yes	yes	12	1	0	0	0	0	0	0	.p	.p	.p	.p	never done it	never done it
IT1321	NotReactive	83	1983	1	Italy	1	Italy	In the study city	university education (below degree level)	20	3	0	0	More than half	Neither neg nor pos	Neither neg nor pos	Positive	yes	no					yes	No	No	No	No	No	No	No	No	No	yes	yes	10	6	0	0	1		0	0					Yes	Yes
IT5132	NotReactive	86	1986	1	Italy	1	Italy	In the study city	post high school education (vocational school or college)	10	0	0	0	Less than half	Neither neg nor pos	Negative	Positive	yes	no					no										no	jump	0	0	0	0	0	0	0	0	2	2	2	2	never done it	never done it
IT13223	NotReactive	89	1989	1	Italy	1	Italy	In the study city	post high school education (vocational school or college)	10	0	0	0	Few	Negative	Neither neg nor pos	Neither neg nor pos	no	no					yes	No	No	No	No	No	No	No	No	No	yes	yes	2	1	0	0	0	0	0	0	2	2	2	2	never done it	Yes
IT3112311221	NotReactive	94	1994	1	Italy	1	Italy	In the study city	post high school education (vocational school or college)	15	10	0	3	Less than half	Very negative	Neither neg nor pos	Negative	yes	no					no										no	jump	0	0	0	0	0	0	0	0	2	2	2	2	Yes	Yes
IT2333	NotReactive	87	1987	1	Italy	1	Italy	In the study city	post high school education (vocational school or college)	9	3	0	0	Less than half	Very negative	Very negative	Neither neg nor pos	no	no					no										no	jump	10	5	0	0	0	0	0	0					never done it	never done it
IT11212	Reactive	61	1961	1	Italy	1	Italy	tourist/visitor/commuter from this country	university education (below degree level)	15	4	0	0	More than half	Positive	Neither neg nor pos	Positive	yes	no					yes	No	No	No	No	No	No	No	No	Yes	yes	yes	5	5	3	.p	.p	.p	0	0					Yes, done it more than 6 months ago	never done it
IT13121112	NotReactive	94	1994	1	Italy	1	Italy	Within 100 km of the study city	post high school education (vocational school or college)	4	1	0	0	More than half	Neither neg nor pos	Neither neg nor pos	Positive	yes	yes	no	yes	no	no	no										yes	yes	1	0	0	0	1	0	0	0	2	2	2	2	Yes, done it more than 6 months ago	Yes, done it more than 6 months ago
IT311231213	NotReactive	89	1989	1	Italy	1	Italy	In the study city		8	10	3	2	Few	Negative	Very positive	Positive	yes	no					no										no	jump	8	2	1	.p	.p	.p	0	0	2	1	2	1	never done it	never done it
IT311231	NotReactive	79	1979	2	Romania	1	Italy	In the study city	university education (below degree level)	20	0	0	0	Less than half	Neither neg nor pos	Neither neg nor pos	Neither neg nor pos	yes	no					no										no	jump	10	5	0	0	0	0	0	0	1	1	1	1	never done it	never done it
IT631213	NotReactive	88	1988	1	Italy	1	Italy	In the study city	high school or similar	1	0	2	0	Less than half	Neither neg nor pos	Positive	Very positive	no	no					no										no	jump	2	1	1	0	2	0	0	0					never done it	never done it
IT221	NotReactive	93	1993	1	Italy	1	Italy	Within 100 km of the study city	post high school education (vocational school or college)	5	0	0	0	More than half	Very positive	Neither neg nor pos	Very positive	yes	no					yes	No	No	No	No	No	No	No	No	No	yes	yes	15	4	1	0	1	0	0	0					never done it	never done it
IT5121	NotReactive	89	1989	1	Italy	1	Italy	tourist/visitor/commuter from this country	university education (below degree level)	10	1	2	0	All or almost all	Neither neg nor pos	Neither neg nor pos	Very positive	yes	no					yes	No	No	No	No	No	No	No	No	No	yes	yes	1	0	0			1	0	0					Yes	never done it
IT131321131222222	NotReactive	80	1980	1	Italy	1	Italy	Within 100 km of the study city	post high school education (vocational school or college)	5	0	0	0	More than half	Neither neg nor pos	Negative	Positive	yes	no					no										no	jump	.p	0	0	.p	.p	.p	0	0					never done it	never done it
IT4211211221	NotReactive	88	1988	1	Italy	1	Italy	Within 100 km of the study city	post high school education (vocational school or college)	30	0	0	0	All or almost all	Very positive	Negative	Neither neg nor pos	yes	no					no										no	jump	6	6	1	0	1	5	0	0	2	2	2	2	never done it	never done it
IT131321131223122321333	NotReactive	83	1983	1	Italy	1	Italy	In the study city	university education (below degree level)	90	2	0	0	More than half	Negative	Positive	Very positive	yes	no					no										no		4	4	1	0	4	0	0	0					never done it	never done it
IT31123113331	NotReactive	77	1977	2	Romania	1	Italy		high school or similar			6		None	Very negative		Very negative	yes	no					no										no	jump		2	.i	0			0					2	never done it	never done it
IT3	NotReactive	60	1960	1	Italy	1	Italy	Within 100 km of the study city	post high school education (vocational school or college)	2	5	10	0	All or almost all	Neither neg nor pos	Negative	Positive	yes	no					yes	No	No	No	No	No	No	No	No	No	yes	yes	4	0	0				1	0	2	2	2	2	never done it	never done it
IT511321123332	NotReactive	90	1990	1	Italy	1	Italy	In the study city	post high school education (vocational school or college)	10	0	1	0	All or almost all	Neither neg nor pos	Positive	Positive	yes	yes			yes		yes	No	No	No	No	No	No	No	No	No	yes	yes	0	0	0	0	0	0	0	0	2	2	2	2	never done it	never done it
IT3312	NotReactive	73	1973	1	Italy	1	Italy	Within 100 km of the study city	post high school education (vocational school or college)	10	3	0	0	More than half	Negative	Positive	Positive	yes	no					no										no	jump	5	0	0	0	0	0	3	0					Yes	Yes, done it more than 6 months ago
IT311231133222	NotReactive	78	1978	2	Romania	1	Italy	Within 100 km of the study city	post high school education (vocational school or college)	0	0	1	0	Few	Neither neg nor pos	Neither neg nor pos	Neither neg nor pos	yes	yes	yes	yes	yes	no	yes	No	No	No	No	No	No	No	No	No	yes	yes	10	8	2	0	0	0	0	3	1	1	2	2	never done it	never done it
IT13121131112	NotReactive	92	1992	1	Italy	1	Italy	Within 100 km of the study city	post high school education (vocational school or college)	15	8	0	10	All or almost all		Very negative	Positive	yes	yes	no	yes	no	yes	yes	No	No	No	No	No	No	No	No	No	yes	yes	4	0	0	0	0	0	0	0	2	2	2	2	Yes	never done it
IT1313211312	NotReactive	72	1972	1	Italy	1	Italy	tourist/visitor/commuter from this country	university education (below degree level)	0	0	3	0	More than half	Neither neg nor pos	Positive	Very positive	yes	yes			yes		yes	No	No	No	No	Yes	No	No	No	No	yes	yes	1	1	0	0	0	0	0	0	2	2	2	2	never done it	never done it
IT1323313	NotReactive	82	1982	2	Bulgaria	1	Italy	In the study city	university education (below degree level)	120	30	0	0	All or almost all	Negative	Neither neg nor pos	Positive	yes	no					no										no	jump	30	20	0				0	0					never done it	never done it
IT311231133211	NotReactive	79	1979			1	Italy							I prefer not to answer	Very negative			yes	prefer not to answer set to missing					no												.p	.p	.p	.p	.p	.p	0	0		2	2	2	.p	.p
IT31133	NotReactive	69	1969	1	Italy	1	Italy	Within 100 km of the study city	university education (below degree level)			3		All or almost all	Neither neg nor pos	Neither neg nor pos	Positive	yes	yes			yes		no										no	jump	6	0	0				0						never done it	never done it
IT311231122212	NotReactive	95	1995	1	Italy	1	Italy	In the study city	secondary school	90	0	0	0	None	Negative	Positive	Neither neg nor pos	no	no					no										no	jump	1	1	0	0	0	0	0	0	2	1	2	2	never done it	never done it
IT42112122	NotReactive	89	1989	1	Italy	1	Italy	In the study city	university education (below degree level)	60	3	0	0	All or almost all	Neither neg nor pos	Positive	Positive	yes	no					no										no	jump	0	0	0	0	0	0	0	0					never done it	never done it
IT1311	NotReactive	75	1975	2	Romania	1	Italy	In the study city	secondary school		2	3		Few	Positive	Positive	Positive	prefer not to answer set to missing	no					no										no	jump	.p	.p	.p	.p	.p	.p	0	0	2	2	2	2	never done it	never done it
IT421121	NotReactive	90	1990	1	Italy	1	Italy	In the study city	university education (below degree level)	4	1	0	0	All or almost all	Positive	Neither neg nor pos	Positive	yes	no					yes	No	No	No	No	No	No	No	No	No	yes	no	30	5	0	0	0	0	0	0	2	2	2	2	Yes, done it more than 6 months ago	never done it
IT31123112221233	NotReactive	94	1994	1	Italy	1	Italy	In the study city	post high school education (vocational school or college)	20	15	0	5	More than half	Neither neg nor pos	Positive	Positive	yes	yes	no	yes	yes	yes	no										no	jump	5	4	.i	.p	.p	.p	0	0					Yes, done it more than 6 months ago	never done it
IT131213	NotReactive	93	1993	1	Italy	1	Italy	Within 100 km of the study city	post high school education (vocational school or college)	15	0	0	0	All or almost all	Positive	Very positive	Positive	no	no					no										no	jump	0	0	0	0	0	0	0	0					Yes, done it more than 6 months ago	Yes, done it more than 6 months ago
IT63122	NotReactive	79	1979	1	Italy	1	Italy	In the study city	high school or similar	30	20	0	20	Less than half	Negative	Neither neg nor pos	Neither neg nor pos	yes	no	no	I prefer not to answer	I prefer not to answer	no	yes	No	No	No	No	No	No	No	No	No	yes	yes	2	0	0	.p	.p	.p	0	3	1	1	2	1	never done it	never done it
IT1313211312131	NotReactive	82	1982	1	Italy	1	Italy	In the study city	post high school education (vocational school or college)	5	2	2	5	All or almost all	Neither neg nor pos	Very positive	Very positive	yes	yes	no	no	yes	I prefer not to answer	yes	No	I do not know	I do not know	I do not know	I do not know	I do not know	Yes	I do not know	I do not know	yes	yes		0	0	0	0	0	0	0					never done it	Yes
IT511323333	NotReactive	91	1991	1	Italy	1	Italy	In the study city	university education (below degree level)	40	2	0	0	All or almost all	Neither neg nor pos	Positive	Positive	yes	yes				yes	yes	No	No	No	No	No	No	No	No	No	yes	yes	3	3	1	0	0	0	0	0					Yes, done it more than 6 months ago	Yes, done it more than 6 months ago
IT31123112	NotReactive	81	1981	2		1	Italy	In the study city	post high school education (vocational school or college)		21			I prefer not to answer	Very negative	Very negative	Positive	yes	prefer not to answer set to missing					no										no	jump	0	.p	.p	.p	.p	.p	0	0	.p	.p	.p	.p	.p	never done it
IT631221	NotReactive	67	1967	1	Italy	1	Italy							None		Very negative		prefer not to answer set to missing	yes	I prefer not to answer					I prefer not to answer	I prefer not to answer	I prefer not to answer	I prefer not to answer	I prefer not to answer	I prefer not to answer	I prefer not to answer	I prefer not to answer	I prefer not to answer	no	jump	.p	.p	.p	.p	.p	.p	0	0	.p	1			Yes, done it more than 6 months ago	never done it
IT1312133	NotReactive	81	1981	1	Italy	1	Italy	Within 100 km of the study city	post high school education (vocational school or college)	10	1			More than half	Neither neg nor pos	Neither neg nor pos	Positive	yes	yes	no	no	yes	no	yes	No	No	No	No	No	No	Yes	No	No	yes	yes	2	0	0	0	0	0	0	0					never done it	never done it
IT42113	NotReactive	83	1983	1	Italy	1	Italy	Within 100 km of the study city	post high school education (vocational school or college)	0	0	0	0	All or almost all	Neither neg nor pos	Neither neg nor pos	Neither neg nor pos	yes	no					yes	No	No	No	No	No	No	No	No	No	yes	yes	3	2	0	0	0	0	0	0	2	2	2	2	never done it	never done it
IT233	NotReactive	90	1990	1	Italy	1	Italy	In the study city	post high school education (vocational school or college)	24	6	0	0	Few	Negative	Neither neg nor pos	Neither neg nor pos	yes	yes	no	yes	no	no	no										yes	yes	20	12	0	0	0	0	0	0					Yes	Yes
IT51	NotReactive	80	1980	1	Italy	1	Italy	In the study city	post high school education (vocational school or college)	20	3	0	0	Less than half	Neither neg nor pos	Neither neg nor pos	Positive	yes	no					yes	No	No	No	No	No	No	No	No	No	yes	yes	1	1	0	0	0	1	0	0	2	2	2	2	Yes, done it more than 6 months ago	Yes, done it more than 6 months ago
IT13132113122312232133	NotReactive	84	1984	1	Italy	1	Italy	In the study city	post high school education (vocational school or college)	50	0	0	0	More than half	Very positive	Very positive	Very positive	yes	yes	no	yes	yes	no	no										no		5	5	1	0	0	0	0	0					never done it	never done it
IT112332	NotReactive	61	1961	1	Italy	1	Italy	In the study city	post high school education (vocational school or college)	10	0	0	0	All or almost all	Neither neg nor pos	Very positive	Very positive	yes	yes		yes			no										no	jump	0	0	0				0	0					never done it	never done it
IT6	NotReactive	68	1968	1	Italy	1	Italy	Within 100 km of the study city	university education (below degree level)	5	2			All or almost all	Negative	Negative	Negative	yes	no					no										yes	yes	0	0	0	0	0	0	0	0	2	1	2	2	Yes	never done it
IT3112311332	NotReactive	63	1963	2	Romania	1	Italy	In the study city	post high school education (vocational school or college)	0	0	2	0	More than half	Positive			yes	no					no										no	jump	3	3	2						2	2	2	2	Yes	Yes, done it more than 6 months ago
IT42112111222213	NotReactive	85	1985	1	Italy	1	Italy	In the study city	university education (below degree level)	10	0	0	0	More than half	Neither neg nor pos	Positive	Positive	yes	no					yes	No	No	No	No	No	No	No	No	No	yes	yes	4	0	0				0	0					Yes, done it more than 6 months ago	never done it
IT112133	Reactive	82	1982	1	Italy	1	Italy	tourist/visitor/commuter from this country	post high school education (vocational school or college)	0	1	1	0	All or almost all	Positive	Neither neg nor pos	Very positive	yes	no					yes	No	No	No	No	No	No	No	No	No	yes	yes	6	6	0	0	0	0	0	0	.p	.p	.p	.p	Yes, done it more than 6 months ago	never done it
IT53322	NotReactive	94	1994	2	Moldova	1	Italy	In the study city	secondary school	150	0	0	0	Few	Neither neg nor pos	Negative	Positive	yes	no					yes	No	No	No	No	No	No	No	No	No	yes	yes	.p	.p	0	0	0	0	0	0					never done it	never done it
IT13132113121331	NotReactive	89	1989	1	Italy	1	Italy	Within 100 km of the study city	high school or similar	0	0	0	0	More than half	Neither neg nor pos	Neither neg nor pos	Negative	no	no					no										no	jump	0	0	0	0	0	0	0	0	2	2	2	2	Yes, done it more than 6 months ago	Yes, done it more than 6 months ago
IT13121133	NotReactive	87	1987	1	Italy	1	Italy	Within 100 km of the study city	university education (below degree level)	10	2	0	0	More than half	Positive	Neither neg nor pos	Very positive	yes	yes	no	yes	no	no	no										no	jump	6	2	0	0	0	0	0	0					never done it	never done it
IT13132111	Reactive	66	1966	1	Italy	1	Italy	In the study city	secondary school	0	0	0	0	Few	Neither neg nor pos	Negative	Positive	yes	no					yes	.i	No	No	No	No	No	No	.i	.i	yes	yes	20	5	5	5			0	0					Yes	Yes
IT42112112213312	NotReactive	93	1993	2	Belarus	1	Italy	Within 100 km of the study city	high school or similar	4	2	1	0	All or almost all	Negative	Negative	Positive	yes	yes	no	no	yes	no	yes	No	No	No	No	No	No	No	No	No	yes	yes		5	1		1		0	0					never done it	never done it
IT13121331	NotReactive	81	1981	1	Italy	1	Italy	Within 100 km of the study city	university education (below degree level)	0	0	0	0	All or almost all	Very negative	Positive	Neither neg nor pos	no	no					no										no	jump	6	5	0	0	0	0	0	0					never done it	Yes
IT31123123	NotReactive	90	1990	2	Romania	1	Italy	In the study city	university education (below degree level)	23				Few			Very negative	yes	prefer not to answer set to missing					no										no	jump	.p	.p	.p	.p	.p	.p	0	0	2	2	2	2	.p	.p
IT131321131223123321	NotReactive	72	1972	1	Italy	1	Italy	In the study city	secondary school					Few	Neither neg nor pos	Neither neg nor pos	Negative	yes	yes	yes				no										no	jump	0	0	0	0	0	0	0	0					never done it	never done it
IT511321123	NotReactive	83	1983	1	Italy	1	Italy	In the study city	post high school education (vocational school or college)	50	40	5	5	All or almost all	Positive	Positive	Positive	yes	yes	no	yes	yes	no	yes	No	No	No	No	No	No	No	No	No	yes	yes	5	2	1	0	1	0	0	0	2	2	2	2	never done it	never done it
IT1313211312231221	NotReactive	82	1982	1	Italy	1	Italy	In the study city	university degree (Bachelor, Masters, PhD)	20	2	1	0	Few	Negative	Positive	Positive	yes	yes	no	yes	yes	no	yes	No	No	No	No	No	No	No	No	No	yes	yes	4	2	0	0	0	0	0	0	2	2	2	2	Yes, done it more than 6 months ago	never done it
IT1313211312131311123	NotReactive	92	1992	1	Italy	1	Italy	In the study city	university education (below degree level)	0	0	1	0	More than half	Negative	Neither neg nor pos	Positive	yes	no					no										no		10	7	0	0	0	0	0	0					never done it	never done it
IT311231132	NotReactive	87	1987	2	Romania	1	Italy	In the study city	secondary school					Few	Very negative			yes	prefer not to answer set to missing					yes	No	No	No	No	No	No	No	No	No	yes	no	.p	0	0	.p	.p	.p	0	0	2	2	2	2	never done it	never done it
IT13132113121313	NotReactive	81	1981	1	Italy	1	Italy	Within 100 km of the study city	university education (below degree level)	45	8	0	0	All or almost all	Negative	Neither neg nor pos	Positive	yes	no					yes	I do not know	No	No	No	No	No	No	Yes	Yes	yes	yes	15	15	0	.p	.p	.p	0	0					never done it	never done it
IT421121122133121	Reactive	81	1981	1	Italy	1	Italy	In the study city	post high school education (vocational school or college)	0	0	0	0	None	Negative	Neither neg nor pos	Neither neg nor pos	yes	no					yes	No	No	No	No	No	No	No	No	No	yes	yes	1	1	1			1							never done it	never done it
IT5113212	NotReactive	77	1977	1	Italy	1	Italy	In the study city	university education (below degree level)	30	0	0	0	Less than half	Neither neg nor pos	Negative	Neither neg nor pos	yes	yes	yes	yes	no	yes	yes	No	No	No	No	No	No	No	No	No	yes	yes	0	0	0	0			0	0	2	2	2	2	never done it	never done it
IT11233	NotReactive	69	1969	1	Italy	1	Italy	Within 100 km of the study city	post high school education (vocational school or college)	5	2	0	6	All or almost all	Neither neg nor pos	Neither neg nor pos	Neither neg nor pos	yes	no					no										yes	yes	5	3	0	0	0	6	0	0	2	2	2	2	Yes, done it more than 6 months ago	never done it
IT1313211311122	NotReactive	71	1971	1	Italy	1	Italy	Within 100 km of the study city	university education (below degree level)	0	1	1	0	All or almost all	Neither neg nor pos	Positive	Positive	yes	yes	yes	no	yes		no										no	jump	3	2	2	0	0	0	0	0					never done it	never done it
IT13121113	NotReactive	94	1994	1	Italy	1	Italy	Within 100 km of the study city	post high school education (vocational school or college)	5	0	0	0	More than half	Neither neg nor pos	Negative	Positive	yes	yes	yes	no	no	no	no										yes	yes	2	2	2		1		0	0					never done it	never done it
IT5113213	NotReactive	80	1980	1	Italy	1	Italy	In the study city	university education (below degree level)	20	3	0	0	More than half	Negative	Positive	Positive	yes	no					no										no	jump	0	0	0	0	0	0	0	0					Yes, done it more than 6 months ago	Yes, done it more than 6 months ago
IT42112112331	NotReactive	93	1993	1	Italy	1	Italy	Within 100 km of the study city	post high school education (vocational school or college)	80	0	0	0	More than half	Negative	Neither neg nor pos	Positive	yes	no					no										no	jump	1	0	0	0	0		0	0					never done it	never done it
IT31123112213	NotReactive	95	1995	1	Italy	1	Italy	Within 100 km of the study city	I prefer not to answer	5	10	0	5	None	Neither neg nor pos	Neither neg nor pos	Neither neg nor pos	yes	prefer not to answer set to missing					no										no	jump	0	0	0	.p	.p	.p	0	0	2	2	2	2	never done it	never done it
IT631	NotReactive	86	1986	1	Italy	1	Italy	In the study city	high school or similar	50	10	3	0	None	Very negative	Neither neg nor pos	Neither neg nor pos	yes	yes	no	no	yes	no	no										no	jump	0	0	.p	0	0	0	0	0	.p	.p	.p	.p	never done it	.p
IT11232	NotReactive	76	1976	1	Italy	1	Italy	In the study city	post high school education (vocational school or college)	12	8	0	0	Few	Negative	Neither neg nor pos	Positive	yes	no					no										yes	yes	6	4	0		0		0	0					Yes, done it more than 6 months ago	never done it
IT131	NotReactive	81	1981	2	Romania	1	Italy		secondary school			3	3	Few	Negative	Neither neg nor pos		yes	prefer not to answer set to missing					no										no	jump	.p	.p	.p	.p	.p	.p	0		1	1	2	2	never done it	never done it
IT6312	NotReactive	87	1987	1	Italy	1	Italy		secondary school	10	5			Few	Negative	Neither neg nor pos	Neither neg nor pos	yes	no					yes									Yes	no	jump	4	2	2	0	0	0	0	0					.p	.p
IT131321131222223	NotReactive	73	1973	1	Italy	1	Italy	Within 100 km of the study city	university education (below degree level)	100	0	0	0	More than half	Neither neg nor pos	Positive	Very positive	yes	no					no										no	jump	0	0	0	0	0	0	0	0	2	2	2	2	never done it	never done it
IT13132113111	NotReactive	75	1975	1	Italy	1	Italy	In the study city	university education (below degree level)	40	15	15	0	Few	Neither neg nor pos	Negative	Negative	yes	yes	no	no	yes	no	no										no	jump	10	4	0				0	0					Yes	Yes
IT131321131213131113	NotReactive	75	1975	1	Italy	1	Italy	tourist/visitor/commuter from this country	university education (below degree level)	0	0	0	0	More than half	Neither neg nor pos	Negative	Positive	yes	yes	no	no	yes	no		No	No	No	No	No	No	No	No	No	yes	yes	4	4	0				0	0					never done it	never done it
IT51121	NotReactive	73	1973	1	Italy	1	Italy	In the study city	university education (below degree level)	10	3	1	1	Few	Very negative	Very negative	Neither neg nor pos	yes	yes			yes		yes	No	No	No	No	No	No	No	No	No	yes	yes	10	6	0	0	0	0	0		2	2	2	2	never done it	never done it
IT5113233333	NotReactive	91	1991	1	Italy	1	Italy	In the study city	post high school education (vocational school or college)		0	0	0	All or almost all	Neither neg nor pos	Neither neg nor pos	Neither neg nor pos	yes	yes	no	yes	yes	yes	no										no	jump	10	8	5	0	0	5	0	0	2				Yes	never done it
IT421121122133111	NotReactive	86	1986	2	Peru	1	Italy	In the study city	post high school education (vocational school or college)	0	2	6	0	More than half	Neither neg nor pos	Neither neg nor pos	Neither neg nor pos	yes	yes	no	no	yes	no		No	No	No	No	No	No	No	No	No	no	jump	15	2	0				0	0					Yes	Yes
IT1313211312131313	NotReactive	71	1971	1	Italy	1	Italy	In the study city	university education (below degree level)	6	0	0	0	All or almost all	Neither neg nor pos	Neither neg nor pos	Neither neg nor pos	no	no					no										no	jump	0	0	0	0	0	0	0	0	2	2	2	2	never done it	never done it
IT61	NotReactive	63	1963	1	Italy	1	Italy	In the study city	secondary school	10				All or almost all	Neither neg nor pos	Neither neg nor pos	Neither neg nor pos	yes	yes			yes		no										no	jump	0	0	0		0		0	0					never done it	never done it
IT5113232	NotReactive	74	1974	1	Italy	1	Italy	In the study city	university education (below degree level)	2	0	0	0	Few	Negative	Neither neg nor pos	Positive	yes	no					no										no	jump	0	0	0	0	0	0	0	0	2	2	2	2	never done it	never done it
IT1123311	NotReactive	68	1968	1	Italy	1	Italy	In the study city	university education (below degree level)	0	0	0	0	All or almost all	Negative	Positive	Positive	yes	no					yes	Yes	No	No	No	No	No	No	No	No	yes	yes	10	10	1	0			0	0					never done it	never done it
IT131321131213221	NotReactive	73	1973	1	Italy	1	Italy	In the study city	high school or similar	7	3	0	0	None	Neither neg nor pos	Negative	Neither neg nor pos	yes	yes	yes	no	yes	no	no										no	jump	8	8	1	0	0	0	0	0					never done it	never done it
IT31132	NotReactive	80	1980	1	Italy	1	Italy	Within 100 km of the study city	post high school education (vocational school or college)	0	0	0	0	More than half	Neither neg nor pos	Neither neg nor pos	Positive	yes	no					no										no	jump	1	0	0	0	0	0	0	0					never done it	never done it
IT132	NotReactive	89	1989	1	Italy	1	Italy	In the study city	post high school education (vocational school or college)	20	8	0	1	Few	Negative	Neither neg nor pos	Positive	yes	yes	no	no	yes	no	no										no	jump	40	25	6	0	0	0	0	3	2	1	1	2	Yes, done it more than 6 months ago	never done it
IT1313211311123	NotReactive	81	1981	1	Italy	1	Italy	In the study city	post high school education (vocational school or college)					I prefer not to answer	Neither neg nor pos	Very negative	Positive	yes	yes	no	no	yes	I prefer not to answer	no												.p	0	0	.p	.p	.p	0	0	.p	.p	.p	.p	never done it	never done it
IT421121121	NotReactive	81	1981	1	Italy	1	Italy	In the study city	university education (below degree level)	15	0	0	0	Few	Neither neg nor pos	Negative	Positive	yes	no					no										no	jump	2	1	0	0	0	0	0	0					never done it	never done it
IT131321131223121	NotReactive	89	1989	1	Italy	1	Italy	Within 100 km of the study city	university education (below degree level)	30	4	0	0	All or almost all	Negative	Positive	Positive	yes	yes	no	yes	yes	no	no										yes	yes	6	3	1	0	0	2	0	0	2	1	2	2	never done it	never done it
IT131321131222	NotReactive	55	1955	1	Italy	1	Italy	In the study city	secondary school		24	24	30	All or almost all	Very negative	Very negative	Very negative	yes	yes	no	yes	yes	yes	no										no	jump	20	20	20	0	0	0	0	0	2	2	2	2	Yes, done it more than 6 months ago	Yes
IT5113211233	NotReactive	81	1981	1	Italy	1	Italy	Within 100 km of the study city	post high school education (vocational school or college)	100	200	0	20	All or almost all	Positive	Positive	Very positive	yes	no					yes	Yes	No	No	No	No	No	No	No	No	yes	yes	20	17	1	1	0	0	0	0					never done it	never done it
IT131321131223122	NotReactive	93	1993	1	Italy	1	Italy	In the study city	post high school education (vocational school or college)	20	7	0	0	Less than half	Negative	Neither neg nor pos	Positive	yes	yes	no	yes	no	no	yes	No	No	No	No	No	No	No	No	No	yes	yes	3	2	0	0	0	0	0	0	2	2	2	2	Yes	never done it
IT4211211123	Reactive	62	1962	1	Italy	1	Italy	Within 100 km of the study city	post high school education (vocational school or college)	0	0	1	0	Few	Negative	Neither neg nor pos	Positive	yes	no					no										no	jump	10	7	2	0	0	2	0	0					never done it	never done it
IT1123312	NotReactive	82	1982	1	Italy	1	Italy	Within 100 km of the study city	post high school education (vocational school or college)	90	0	2	0	Few	Very negative	Very negative	Neither neg nor pos	yes	no					yes	No	No	No	No	No	No	No	No	No	yes	yes	30	25	0				0	0	.p	.p	.p	.p	never done it	never done it
IT533222	NotReactive	85	1985	1	Italy	1	Italy	In the study city	university education (below degree level)	20	5	0	0	Few	Neither neg nor pos	Very negative	Negative	yes	yes	yes	yes	no	no	yes	Yes	No	No	No	No	No	No	No	No	yes	yes	6	6	0	0	0	0	0	0					Yes, done it more than 6 months ago	never done it
IT131321131223122321	NotReactive	73	1973	1	Italy	1	Italy	In the study city	post high school education (vocational school or college)	70	40	0	0	All or almost all	Very positive	Positive	Very positive	yes	no					no	No	No	No	No	No	No	No	No	No	no		3	0	0	0	0	0	0	0					Yes, done it more than 6 months ago	never done it
IT112132	Reactive	87	1987	1	Italy	1	Italy	In the study city	university education (below degree level)	15	10	0	0	All or almost all	Negative	Negative	Very positive	yes	no					yes	No	No	No	No	No	No	No	No	No	yes	yes	69	50	50	30	20	0	0	0					Yes	Yes
IT42112111222	NotReactive	82	1982	1	Italy	1	Italy	Within 100 km of the study city	university education (below degree level)	0	0	0	30	Less than half	Negative	Negative	Neither neg nor pos	yes	no					no										no	jump	20	3	3	0	3	0	0	1					never done it	never done it
IT421121123	NotReactive	92	1992	2	Morocco	1	Italy	Within 100 km of the study city	post high school education (vocational school or college)	5	0	0	0	Few	Negative	Negative	Positive	yes	no					yes	No	No	No	No	No	No	No	Yes	No	no	jump	3	0	0	.p	.p	.p	0	0	.p	.p	.p	.p	never done it	never done it
IT133	NotReactive	76	1976	1	Italy	1	Italy	Within 100 km of the study city	university education (below degree level)	20	5	1	10	More than half	Negative	Neither neg nor pos	Positive	yes	yes	no	yes	yes	no	yes	No	No	No	No	No	No	No	I prefer not to answer	No	yes	yes	15	10	1		15		0	0	2	1	2	2	Yes	.p
IT31123111	NotReactive	72	1972	2	Romania	1	Italy	In the study city	high school or similar	1	0	1	0	Few	Positive	Very positive	Neither neg nor pos	no	no					no										no	jump	1	.i	.i	.p	.p	.p		1	1				never done it	never done it
IT51132112332	NotReactive	85	1985	1	Italy	1	Italy	In the study city	university education (below degree level)	80	18	0	0	All or almost all	Neither neg nor pos	Very positive	Very positive	yes	no					no										no	jump	10	2	0	0	0	0	0	0					never done it	never done it
IT631223	NotReactive	69	1969	1	Italy	1	Italy	In the study city	secondary school	0	2	0	0	Few	Positive	Negative	Neither neg nor pos	yes	yes	no	yes	yes	yes	yes	No	No	No	No	No	No	No	Yes	Yes	yes	yes	.p	.p	1	0	0		0	0	1	2	1	2	never done it	never done it
IT13132113122312231	NotReactive	75	1975	2	Estonia	1	Italy	In the study city	university degree (Bachelor, Masters, PhD)	10	2	0	0	All or almost all	Neither neg nor pos	Neither neg nor pos	Positive	yes	yes	no	yes	yes	no	yes	No	No	No	No	No	No	No	No	No	yes	yes	0	0	0	0	0	0	0	0					never done it	never done it
IT31123113321	NotReactive	86	1986	2	Romania	1	Italy	In the study city	secondary school	6	10	12		Few	Very negative		Very negative	yes	yes	yes	yes	yes	yes	yes	No	No	No	No	No	No	No	No	No	yes	yes	17	.i	7	0	0		0	8	1	1	2	2	never done it	never done it
IT533233	NotReactive	62	1962	1	Italy	1	Italy	Within 100 km of the study city	university education (below degree level)	0	0	0	5	Few	Neither neg nor pos	Negative	Neither neg nor pos	yes	no					yes	No	No	No	No	No	No	No	No	No		yes	3	3	0	0	0	0	0	0					never done it	never done it
IT4	NotReactive	82	1982	1	Italy	1	Italy	In the study city	university education (below degree level)	15	0	0	0	All or almost all	Positive	Neither neg nor pos	Very positive	yes	no					yes	No	No	No	No	No	No	No	No	No	yes	yes	0	0	0	0	0	0	0	0	.p	.p	.p	.p	never done it	never done it
IT211	NotReactive	88	1988	1	Italy	1	Italy	tourist/visitor/commuter from this country	university education (below degree level)	6	1	0	0	All or almost all	Negative	Negative	Neither neg nor pos	yes	yes	no	yes	yes	no	yes	No	No	No	No	No	No	No	No	No	yes	yes	3	0	0	0	0	0	0	0	2	2	2	2	never done it	never done it
IT312	NotReactive	74	1974	2	Colombia	1	Italy	Within 100 km of the study city	post high school education (vocational school or college)	7	3	2		Few	Negative	Negative	Neither neg nor pos	yes	yes		yes	yes		yes	No	No	No	No	No	No	No	No	No	yes	yes	0	0	0	0	0		0	0					Yes, done it more than 6 months ago	never done it
IT13132113122312232131	NotReactive	72	1972	1	Italy	1	Italy	Within 100 km of the study city	post high school education (vocational school or college)	5	5	0	0	All or almost all	Neither neg nor pos	Positive	Positive	yes	yes	no	yes	yes	no	no										no		0	0	0	0	0	0	0	0	.p	.p	.p	.p	never done it	never done it
IT4211211221331	NotReactive	55	1955	1	Italy	1	Italy	In the study city	post high school education (vocational school or college)	60				All or almost all	Negative	Positive	Neither neg nor pos	yes	no					no										no	jump	15	15	0				0	0					never done it	never done it
IT1313211312231222	NotReactive	90	1990	1	Italy	1	Italy	In the study city	high school or similar	0	0	0	0	Few	Neither neg nor pos	Positive	Very positive	yes	yes	no	yes	no	yes	no										yes	yes	1	1	0	0	0	0	0	0					never done it	never done it
IT13132113121313111	NotReactive	72	1972	1	Italy	1	Italy	In the study city	university degree (Bachelor, Masters, PhD)	10	0	0	0	All or almost all	Neither neg nor pos	Negative	Positive	yes	no					yes	No	No	No	No	No	No	No	No	No	yes	yes	4	3	0	0	0	0	0	0					never done it	never done it
IT21	NotReactive	88	1988	1	Italy	1	Italy	In the study city	university degree (Bachelor, Masters, PhD)	25	0	0	0	All or almost all	Positive	Positive	Positive	yes	no					yes	No	No	No	No	No	No	No	No	No	yes	yes	2	1	1	0	1	0	0	0	2	2	2	2	never done it	never done it
IT5113233112	NotReactive	90	1990	1	Italy	1	Italy	Within 100 km of the study city	post high school education (vocational school or college)	0	0	0	0	Few	Neither neg nor pos	Negative	Neither neg nor pos	yes	no					no										no	jump	10	9	3	0	4	5	0	0					Yes, done it more than 6 months ago	never done it
IT112331	NotReactive	71	1971	1	Italy	1	Italy	In the study city	university degree (Bachelor, Masters, PhD)	3	2	1	0	Few	Neither neg nor pos	Neither neg nor pos	Positive	yes	yes		yes	yes		yes	No	No	No	No	No	No	No	No	No	yes	yes	5	5	0	0	0	0	0	0					never done it	never done it
IT131321131213131112	NotReactive	83	1983	1	Italy	1	Italy	In the study city	university education (below degree level)	0	0	0	0	All or almost all	Neither neg nor pos	Neither neg nor pos	Neither neg nor pos	yes	no					yes	No	No	No	No	No	No	No	No	No	yes	yes	3	2	1	.p	.p	.p	0	0					never done it	never done it
IT31123113333	NotReactive	95	1995	2	Romania	1	Italy	Within 100 km of the study city	post high school education (vocational school or college)	5	5	1		Few	Negative	Negative		yes	yes	yes	no	yes	no	yes	No	No	No	No	No	No	No	No	No	yes	yes	15	10	5	0	0	0	0		1	1	2	1	never done it	never done it
IT511	NotReactive	79	1979	1	Italy	1	Italy	In the study city	university education (below degree level)	15	2	0	5	More than half	Neither neg nor pos	Negative	Positive	yes	yes	no	yes	no	no	no										no	jump	30	7	3	0	1	2	0	0					never done it	never done it
IT131321131232	NotReactive	43	1943	1	Italy	1	Italy	In the study city	secondary school	0	0	0	0	Few	Negative	Negative	Negative	yes	no					yes	No	No	No	No	No	No	No	No	No	yes	yes	4	.i	2		2		0	0					never done it	never done it
IT421121112	NotReactive	63	1963	1	Italy	1	Italy	In the study city	university education (below degree level)	4	1	0	0	Less than half	Negative	Neither neg nor pos	Neither neg nor pos	yes	no					no										no	jump	0	1	0				0	0					never done it	never done it
IT3112311222111	NotReactive	93	1993	1	Italy	1	Italy	In the study city	high school or similar	10	0	0	0	Few	Neither neg nor pos	Negative	Negative	yes	no					no										no	jump	2	2	1		2		0	0					never done it	never done it
IT23123	NotReactive	89	1989	1	Italy	1	Italy	In the study city	post high school education (vocational school or college)	20	0	0	0	All or almost all	Positive	Positive	Positive	yes	no					no										yes	yes	5	5	0				0	0					never done it	never done it
IT131211312	NotReactive	86	1986	1	Italy	1	Italy	Within 100 km of the study city	university education (below degree level)	15	0	0	0	All or almost all	Negative	Positive	Positive	yes	no					no										no	jump	0	0	0	0	0	0	0	0					never done it	never done it
IT1322	NotReactive	86	1986	1	Italy	1	Italy	Within 100 km of the study city	high school or similar	20	3	0	0	All or almost all	Neither neg nor pos	Positive	Positive	yes	no					no										no	jump	2	2	1			2	0	0					never done it	never done it
IT51132332	NotReactive	92	1992	1	Italy	1	Italy	Within 100 km of the study city	post high school education (vocational school or college)	6	0	0	0	More than half	Positive	Neither neg nor pos	Positive	yes	no					no										no	jump	0	0	0	0	0	0	0	0					never done it	never done it
IT311231122212333	NotReactive	94	1994	1	Italy	1	Italy	In the study city	post high school education (vocational school or college)	50	10	0	0	All or almost all	Negative	Positive	Neither neg nor pos	no	no					no										no	jump	0	0	0	0	1	0	0	0	2	2	2	2	Yes	never done it
IT11	Reactive	58	1958	1	Italy	1	Italy	In the study city	post high school education (vocational school or college)	0	2	3	0	All or almost all	Neither neg nor pos	Neither neg nor pos	Very positive	yes	yes	no	yes	no	no	yes	No	No	No	Yes	No	No	No	No	No	yes	yes	10	8	3	0	8		3	0					never done it	never done it
IT13133	NotReactive	94	1994	2	Senegal	1	Italy	In the study city	elementary school	0	0	0	0	None	Negative	Very negative	Negative	no	yes	no	no	no	yes	no										no	jump	10	2	0	0	0	0	0	10	2	1	2	2	never done it	never done it
IT31	NotReactive	68	1968	1	Italy	1	Italy	Within 100 km of the study city	university education (below degree level)	6	0	5	0	More than half	Positive	Positive	Very positive	yes	yes	no	no	yes	yes	yes	No	No	No	No	No	No	No	No	No	yes	yes	7	0	0	0	0	0	0	0	2	2	2	2	Yes	Yes
IT5331	NotReactive	90	1990	1	Italy	1	Italy	In the study city	post high school education (vocational school or college)	20	5	2	0	None	Negative	Negative	Neither neg nor pos	no	no					no										no	jump	3	0	0	0	0	0	0	0	2	2	2	2	Yes	never done it
IT131211311121	NotReactive	95	1995	1	Italy	1	Italy	Within 100 km of the study city	high school or similar	0	0	0	0	All or almost all	Negative	Neither neg nor pos	Neither neg nor pos	yes	no					yes										yes	yes	0	0	0	.p	.p	.p	0	0	2	2	2	2	never done it	never done it
IT131211	NotReactive	94	1994	2	Switzerland	1	Italy	In the study city	post high school education (vocational school or college)	10	3	0	0	Less than half	Neither neg nor pos	Neither neg nor pos	Positive	no	yes	no	no	yes	no	yes	No	No	No	No	No	No	No	No	No	yes	yes	4	3	0	0	0	0	0	0					never done it	Yes
IT5332311	NotReactive	85	1985	1	Italy	1	Italy	In the study city	university education (below degree level)	10	0	0	0	All or almost all	Positive	Neither neg nor pos	Very positive	yes	no					no										no	jump	0	0	0				0	0					never done it	never done it
IT131211311122	NotReactive	90	1990	1	Italy	1	Italy	Within 100 km of the study city	university education (below degree level)	0	0	0	0	All or almost all	Negative	Very negative	Positive	yes	no					yes	No	No	No	No	No	No	No	No	No	yes	yes	0	0	0	0	0	0	0	0					Yes, done it more than 6 months ago	never done it
IT1211	NotReactive	88	1988	1	Italy	1	Italy	In the study city	post high school education (vocational school or college)	100	50	0	0	All or almost all	Negative	Neither neg nor pos	Positive	yes	no					no										no	jump	0	0	0	0	0	0	0	0	2	2	2	2	Yes	Yes, done it more than 6 months ago
IT131321131233	NotReactive	85	1985	2	Romania	1	Italy	tourist/visitor/commuter from this country	secondary school	0	0	8	60	All or almost all		Very negative	Positive	no	yes	no	no	yes	no	no										no	jump	100	100	100		100		0	100	2	2	2	1	Yes	never done it
IT131321131231	NotReactive	86	1986	2	Morocco	1	Italy	In the study city	secondary school	40	100	30	0	Few	Positive	Negative	Neither neg nor pos	no	yes		yes	yes	no	yes	No	No	No	No	No	No	No	No	No	yes	yes	50	20	0	.p	.p	.p	0	15	1	1	2	2	never done it	never done it
IT132111	NotReactive	79	1979	1	Italy	1	Italy	In the study city	post high school education (vocational school or college)	0	0	0	0	All or almost all	Neither neg nor pos	Positive	Positive	yes	no					no										no	jump	0	0	0	0	0	0	0	0					never done it	never done it
IT2211	NotReactive	94	1994	1	Italy	1	Italy	Within 100 km of the study city	post high school education (vocational school or college)	15	0	0	0	More than half	Neither neg nor pos	Neither neg nor pos	Very positive	no	no					no										no	jump	2	0	0				0	0					never done it	never done it
IT13211	NotReactive	85	1985	1	Italy	1	Italy	In the study city	post high school education (vocational school or college)	20	0	0	0	More than half	Positive	Neither neg nor pos	Positive	yes	no					no										no	jump	1	1	0	0	1	0	0	0	1	1	2	2	never done it	never done it
IT1	Reactive	75	1975	1	Italy	1	Italy	In the study city	university degree (Bachelor, Masters, PhD)	10	1	0	3	All or almost all	Very positive	Very positive	Very positive	yes	yes	no	yes	yes	yes	yes	No	No	No	No	No	No	No	No	No	no	jump	20	15	1	1	0	0	0	0					never done it	never done it
IT5113	NotReactive	84	1984	1	Italy	1	Italy	Within 100 km of the study city	university education (below degree level)	20	1	0	0	More than half	Negative	Positive	Positive	yes	yes	yes	yes	no	no	yes	No	No	No	No	No	No	No	No	No	yes	yes	3	2	0	0	0	0	0	0	2	2	2	2	never done it	never done it
IT1313211312231233	NotReactive	67	1967	1	Italy	1	Italy	In the study city	university education (below degree level)	25	10	15	10	All or almost all	Positive	Positive	Positive	yes	no					no										no	jump	1	.i	0	0			0	0	.p	.p	.p	.p	never done it	Yes, done it more than 6 months ago
IT13132113122312233	NotReactive	90	1990	1	Italy	1	Italy	In the study city	university education (below degree level)	3	0	0	0	All or almost all	Neither neg nor pos	Neither neg nor pos	Positive	yes	yes	no	no	yes	no	yes	No	No	No	No	No	No	No	No	No	yes	yes	1	0	0				0	0					never done it	never done it
IT1313211312211	NotReactive	46	1946	1	Italy	1	Italy	In the study city	secondary school				3	None	Very negative	Very negative	Very negative	no	prefer not to answer set to missing					I prefer not to answer										no	jump	.p	.p	.p	.p	.p	.p	0	0	2	2	2	2	never done it	never done it
IT132132	NotReactive	91	1991	1	Italy	1	Italy	Within 100 km of the study city	post high school education (vocational school or college)	20	0	0	0	More than half	Negative	Very negative	Positive	yes	yes	no	yes	no	yes	no										no	jump	15	0	0	0	0	0	0	0	2	2	2	2	Yes	Yes
IT42112112213312222	NotReactive	82	1982	1	Italy	1	Italy	In the study city	post high school education (vocational school or college)	3	1	1	0	All or almost all	Negative	Positive	Positive	yes	yes	yes	no	yes	no	yes	No	No	No	No	No	No	No	No	No	yes	yes	8	0	0	0	0	8	0	0	2	2	2	2	never done it	never done it
IT31123	NotReactive	95	1995	2	Romania	1	Italy	In the study city	university education (below degree level)	300	2	0	0	Less than half	Neither neg nor pos	Negative	Neither neg nor pos	yes	no					no										no	jump	3	0	0	0	0	0	0	0	1	1	2	2	never done it	never done it
IT3112323	NotReactive	81	1981	1	Italy	1	Italy	Within 100 km of the study city	post high school education (vocational school or college)	10	3	2	0	None	Negative	Very negative	Negative	no	prefer not to answer set to missing					no										no	jump	2	1	0	0	0	0	0	0	2	2	2	2	never done it	Yes
IT2332	NotReactive	79	1979	1	Italy	1	Italy	In the study city	university education (below degree level)	10	0	0	0	All or almost all	Neither neg nor pos	Positive	Very positive	yes	no					no										no	jump	4	1	1		1		0	0					never done it	never done it
IT3112311222133	NotReactive	88	1988	1	Italy	1	Italy	In the study city	university education (below degree level)	1	0	0	0	All or almost all	Neither neg nor pos	Neither neg nor pos	Positive	no	no					no										no	jump	3	1	1	0	1	0	0	0					Yes	Yes
IT1313211312231223213221	NotReactive	78	1975	1	Italy	1	Italy	Within 100 km of the study city	university education (below degree level)	20	5	0	0	Less than half	Neither neg nor pos		Neither neg nor pos	yes	no					no										no		6	4	0		0	0	0	0					never done it	never done it
IT63	NotReactive	78	1978	1	Italy	1	Italy	In the study city	secondary school	15	10	0	5	Few	Negative	Negative	Negative	yes	yes	no	yes	no	no	no										no	jump	1	1	0	0	0	1	0	0	2	2	2	2	never done it	never done it
IT42112112213312221	NotReactive	71	1971	1	Italy	1	Italy	In the study city	university education (below degree level)	2	6	0	3	Less than half	Negative	Neither neg nor pos	Positive	yes	yes	no	no	yes	no	no										no	jump	10	3	0				0	0					never done it	never done it
LT1331212	NotReactive	93	1993	1	Lithuania	1	Lithuania	In the study city	post high school education (vocational school or college)	10	0	0	0	All or almost all	Positive	Positive	Very positive	yes	yes	no	yes	no	no	no										no		1	1	0	0	0	0	0	0					never done it	never done it
LT211213	NotReactive	93	1993	1	Lithuania	1	Lithuania	In the study city	post high school education (vocational school or college)	1	0	0	0	Less than half	Negative	Neither neg nor pos	Negative	yes	yes	yes	no	yes	no	yes	No	No	No	No	No	No	No	I do not know	I do not know	yes	yes	4	3	0	0	0	0	0	0	2	2	2	2	never done it	never done it
LT21123331	NotReactive	58	1958	1	Lithuania	1	Lithuania	Within 100 km of the study city	university education (below degree level)	0	0	0	0	Few	Neither neg nor pos	Neither neg nor pos	Neither neg nor pos	yes	no					no										no	jump	0	0	0	0	0	0	0	0	2	2	2	2	never done it	never done it
LT312111113	NotReactive	88	1988	1	Lithuania	1	Lithuania	Within 100 km of the study city	university degree (Bachelor, Masters, PhD)	3	0	1	0	Few	Negative	Very negative	Negative	yes	no	no	no	no	no	no										no		2	1	1	0	1	0	0	0	1	1	1	1	.p	.p
LT113	NotReactive	90	1990	1	Lithuania	1	Lithuania	In the study city	university education (below degree level)	2	4	0	0	Few	Neither neg nor pos	Negative	Neither neg nor pos	yes	yes	yes		yes		yes	No	I do not know	I do not know	No	No	I do not know	No	No	No	yes	yes	2	1	1	.p	.p	.p	0	0	2	2	2	2	never done it	never done it
LT211	NotReactive	89	1989	1	Lithuania	1	Lithuania	In the study city	university degree (Bachelor, Masters, PhD)	1	0	0	0	Few	Negative	Negative	Neither neg nor pos	yes	yes	no	no	yes	yes	no										no	jump	7	4	0	0	0	0	0	0	2	2	2	2	Yes	never done it
[truncated: 3,286 more rows]
[truncated: 373 more columns]
